# Supplementary material for: INHBB is a novel prognostic biomarker and correlated with immune infiltrates in gastric cancer
Source: Front Genet. 2022 Sep 2;13:933862. doi: 10.3389/fgene.2022.933862 (PMC9478859; doi:10.3389/fgene.2022.933862)
Supplement: Supplementary file 1 [file Table2.XLSX]

## Sheet: 判读数据
上海芯超生物科技有限公司 Shanghai Outdo Biotech Company 免疫组化结果分析登记表								Barcode
								编号/Ctl No.		JS W-03-01
								版本/Version		2.0
编号：		7561			实验编号：		32771
客户名：		李婷			项目合同单位：		芯超
合同号：		KT21-011			分析点数：
阵列编号：		HStmA180Su08			切片编号：		T11
分析项目：		INHBB			抗体稀释度：		1000
芯片分析人：		张丽雯			分析日期：		22.01.03
审核人：		杨国翠			审核日期：		2022.01.07
胞浆阳性 偶见胞核阳性 癌旁组织主要判读胃小凹上皮粘膜
位置	组织类型			胞浆		胞膜		胞核		备注
		病理分型	分级	染色强度	阳性率	染色强度	阳性率	染色强度	阳性率
A01	癌	腺癌（低粘附性，含印戒）	Ⅲ级	1-2	0.8
A02	癌旁	幽门腺粘膜		1-2	0.6
A03	癌	腺癌（管状+黏液）	Ⅲ级	1-2	0.9			1	0.2
A04	癌旁	胃底腺粘膜		0.5	0.15
A05	癌	腺癌（低粘附性+管状）	Ⅲ级	1-2	0.8			0.5-1	35%
A06	癌旁	胃底腺伴肠化		1-2	0.45
A07	癌	腺癌（低粘附性）	Ⅲ-Ⅳ级	1-2	0.55
A08	癌旁	幽门腺粘膜		1-2	0.6
A09	癌	腺癌（管状）	Ⅱ-Ⅲ级	2	0.9
A10	癌旁	胃底腺粘膜		1-2	0.8
A11	癌	腺癌（管状）	Ⅲ级	1-2	0.95
A12	癌旁	胃底腺粘膜		2	0.4
A13	癌	腺癌（管状）	Ⅱ-Ⅲ级	1	0.7
A14	癌旁	胃底腺粘膜		1-2	0.45
A15	癌	腺癌（管状）	Ⅲ级	1-2	0.95
A16	癌旁	肠化粘膜		1-2	0.4
A17	癌	腺癌（管状）	Ⅱ级	2	0.95
A18	癌旁	胃底腺粘膜		2	0.7					无小凹上皮，判读胃底腺
B01	癌	腺癌（管状）	Ⅱ级	1	0.65
B02	癌旁	胃底腺粘膜		0.5	0.05
B03	癌	腺癌（管状）	Ⅲ级	2	0.9			1	0.1
B04	癌旁	胃底腺粘膜		1-2	0.35
B05	癌	腺癌（黏液）	Ⅲ级	0.5	0.1
B06	癌旁	幽门腺伴肠化		0.5-1	0.6
B07	癌	腺癌（管状）	Ⅱ-Ⅲ级	1-2	0.95
B08	癌旁	胃底腺粘膜		2-3	0.25
B09	癌	腺癌（低粘附性）	Ⅲ级	2	0.7
B10	癌旁	胃底腺粘膜		1-2	0.3
B11	癌	腺癌（黏液）	Ⅱ-Ⅲ级	2	0.7
B12	癌旁	胃底腺粘膜		1	0.45
B13	癌	腺癌（管状）	Ⅲ级	2	0.7
B14	癌旁	幽门腺伴肠化		0.5	0.15
B15	癌	腺癌（管状）	Ⅱ级	1-2	0.6
B16	癌旁	胃底腺粘膜		2	0.55
B17	癌	腺癌（管状）	Ⅱ-Ⅲ级	1	0.9
B18	癌旁	胃底腺粘膜		1-2	0.45
C01	癌	腺癌（低粘附性）	Ⅲ级	1-2	0.55
C02	癌旁	幽门腺伴肠化		2	0.35
C03	癌	腺癌（管状+黏液）	Ⅱ-Ⅲ级	1-2	0.8
C04	癌旁	胃底腺粘膜		2	0.2
C05	癌	腺癌	Ⅱ级	1-2	0.7
C06	癌旁	胃底腺粘膜		2	0.45
C07	癌	腺癌（管状）	Ⅱ级	1	0.9
C08	癌旁	幽门腺伴肠化		2-3	0.6
C09	癌	腺癌（管状）	Ⅲ级	2	0.85
C10	癌旁	胃底腺伴肠化		0.5-1	0.35
C11	癌	腺癌（管状）	Ⅱ级	2	0.9
C12	癌旁	胃底腺粘膜		0.5	0.05
C13	癌	腺癌（管状）	Ⅱ级	2	0.8
C14	癌旁	胃底腺粘膜		1-2	0.4
C15	癌	腺癌（管状）	Ⅲ级	1	0.45			0.5-1	15%
C16	癌旁	胃底腺粘膜		0.5	0.2
C17	癌	腺癌（管状）	Ⅱ-Ⅲ级	1-2	0.85			0.5-1	20%
C18	癌旁	幽门腺伴肠化		1-2	0.6
D01	癌	腺癌（管状+黏液）	Ⅱ-Ⅲ级	1-2	0.95
D02	癌旁	胃底腺伴肠化		0.5-1	0.25
D03	癌	腺癌（低粘附性+管状）	Ⅲ级	1	0.45
D04	癌旁	幽门腺伴肠化		0.5-1	0.35
D05	癌	腺癌（管状+低粘附性）	Ⅱ级	0.5-1	0.4			0.5-1	15%
D06	癌旁	胃底腺粘膜		0.5-1	0.2
D07	癌	腺癌（管状）	Ⅱ-Ⅲ级	1	0.8			1	10%
D08	癌旁	胃底腺粘膜		2	0.2
D09	癌	腺癌（低粘附性+管状）	Ⅲ级	0.5-1	0.95
D10	癌旁	胃底腺伴肠化		1	0.35
D11	癌	腺癌（管状）	Ⅱ级	2-3	0.85
D12	癌旁	胃底腺伴肠化		0.5	0.05
D13	癌	腺癌（黏液）	Ⅲ级	1-2	0.6
D14	癌旁	胃底腺粘膜		1	0.3
D15	癌	腺癌（管状+低粘附性）	Ⅱ-Ⅲ级	1-2	0.9
D16	癌旁	胃底腺粘膜		0.5	0.1
D17	癌	腺癌（管状）	Ⅱ-Ⅲ级	2-3	0.8
D18	癌旁	幽门腺伴肠化		1-3	0.6
E01	癌	腺癌（乳头状）	Ⅱ级	1-2	0.85
E02	癌旁	幽门腺伴肠化		1-2	0.45
E03	癌	腺癌（管状）	Ⅱ级	1	0.7
E04	癌旁	胃底腺粘膜		0.5-1	0.4
E05	癌	腺癌（低粘附性）	Ⅲ级	0.5-1	0.6
E06	癌旁	幽门腺粘膜		0	0
E07	癌	腺癌（低粘附性）	Ⅲ级	2	0.65
E08	癌旁	胃底腺伴肠化		1	0.3
E09	癌	腺癌（管状）	Ⅱ-Ⅲ级	1	0.75
E10	癌旁	胃底腺伴肠化		1-2	0.4
E11	癌	腺癌（管状）	Ⅱ级	2	0.85
E12	癌旁	胃底腺伴肠化		1-2	0.05
E13	癌	腺癌（管状）	Ⅱ-Ⅲ级	1-2	0.85
E14	癌旁	胃底腺粘膜		1	0.55
E15	癌	腺癌（低粘附性）	Ⅲ级	0.5	0.4
E16	癌旁	胃底腺粘膜		1-2	0.45
E17	癌	腺癌（管状+黏液）	Ⅱ-Ⅲ级	2	0.7
E18	癌旁	胃底腺粘膜		0.5	0.15
F01	癌	腺癌（低粘附性+管状）	Ⅲ级	2-3	0.7			1	60%
F02	癌旁	胃底腺伴肠化		0.5-1	0.6
F03	癌	腺癌（管状）	Ⅱ-Ⅲ级	2	0.95
F04	癌旁	胃底腺粘膜		1-2	0.55
F05	癌	腺癌（管状）	Ⅱ级	2	0.95
F06	癌旁	胃底腺粘膜		0.5	0.2
F07	癌	腺癌（黏液）	Ⅲ级	1-2	0.65
F08	癌旁	胃底腺伴肠化		1-2	0.3
F09	癌	腺癌（低粘附性+管状）	Ⅲ级	——	——					无癌组织
F10	癌旁	幽门腺粘膜		1-2	0.3
F11	癌	腺癌（低粘附性+管状）	Ⅲ级	1-2	0.6			1	45%
F12	癌旁	胃底腺粘膜		2-3	0.2
F13	癌	腺癌（管状）	Ⅲ级	——	——					无癌组织
F14	癌旁	胃底腺粘膜		2-3	0.1
F15	癌	腺癌（管状）	Ⅱ级	2	0.95
F16	癌旁	胃底腺粘膜		1-2	0.7
F17	癌	腺癌（管状）	Ⅱ-Ⅲ级	1-2	0.95
F18	癌旁	胃底腺粘膜		0.5-1	0.4
G01	癌	腺癌（低粘附性+管状）	Ⅱ-Ⅲ级	2-3	0.85
G02	癌旁	胃底腺粘膜		2-3	0.25
G03	癌	腺癌（管状）	Ⅲ级	2	0.95
G04	癌旁	胃底腺粘膜		0.5-1	0.35
G05	癌	腺癌（低粘附性+管状）	Ⅲ级	2-3	0.7
G06	癌旁	胃底腺粘膜		0.5-1	0.1
G07	癌	腺癌（管状）	Ⅱ级	3	0.7
G08	癌旁	胃底腺粘膜		0.5	0.3
G09	癌	腺癌（低粘附性+管状）	Ⅲ级	1-2	0.6			1	35%
G10	癌旁	胃底腺粘膜		0.5	0.2
G11	癌	腺癌（低粘附性）	Ⅲ级	3	0.6
G12	癌旁	胃底腺粘膜		1	0.45
G13	癌	腺癌（黏液）	Ⅲ级	0.5	0.4
G14	癌旁	胃底腺粘膜		1	0.6
G15	癌	腺癌（管状）	Ⅱ级	1	0.7
G16	癌旁	幽门腺伴肠化		1-2	0.25
G17	癌	腺癌（低粘附性+管状）	Ⅲ级	1	0.6
G18	癌旁	胃底腺粘膜		1-2	0.35
H01	癌	腺癌（低粘附性）	Ⅲ级	0.5-1	0.95
H02	癌旁	胃底腺粘膜		1	0.3
H03	癌	腺癌（低粘附性）	Ⅲ级	1-2	0.75
H04	癌旁	幽门腺伴肠化		2-3	0.3
H05	癌	腺癌（管状）	Ⅱ级	2	0.9
H06	癌旁	胃底腺粘膜		1-2	0.45
H07	癌	腺癌（管状）	Ⅱ级	2	0.7			0.5-1	30%
H08	癌旁	胃底腺粘膜		1-2	0.45
H09	癌	腺癌（低粘附性+管状）	Ⅲ级	1-2	0.6
H10	癌旁	胃底腺伴肠化		0.5-1	0.4
H11	癌	腺癌（管状）	Ⅱ级	0.5-1	0.85
H12	癌旁	胃底腺-幽门腺交界伴肠化		2	0.7
H13	癌	腺癌（管状）	Ⅱ-Ⅲ级	1-2	0.85
H14	癌旁	胃底腺粘膜		2-3	0.2
H15	癌	腺癌（黏液）	Ⅲ级	0.5	0.1
H16	癌旁	胃底腺粘膜		1-2	0.25
H17	癌	腺癌（低粘附性）	Ⅲ级	0.5	0.2
H18	癌旁	胃底腺粘膜		1-2	0.45
I01	癌	腺癌（管状+低粘附性）	Ⅲ级	2-3	0.6
I02	癌旁	胃底腺粘膜		1-2	0.6
I03	癌	腺癌（黏液）	Ⅲ级	2	0.25
I04	癌旁	胃底腺粘膜		0.5	0.1
I05	癌	腺癌（管状+乳头状）	Ⅱ-Ⅲ级	2	0.85
I06	癌旁	胃底腺粘膜		1-2	0.35
I07	癌	腺癌（管状+低粘附性）	Ⅲ级	1-2	0.75
I08	癌旁	胃底腺粘膜		2-3	0.45
I09	癌	腺癌（低粘附性+管状）	Ⅲ级	0.5-1	0.7
I10	癌旁	胃底腺粘膜		1-2	0.35
I11	癌	腺癌（管状+低粘附性）	Ⅱ-Ⅲ级	——	——					组织折叠
I12	癌旁	胃底腺粘膜		0.5	0.2
I13	癌	腺癌（低粘附性）	Ⅲ级	2	0.6
I14	癌旁	胃底腺粘膜		——	——					组织折叠
I15	癌	腺癌（管状）	Ⅲ级	1-2	0.85
I16	癌旁	胃底腺粘膜		2-3	0.25
I17	癌	腺癌（管状+低粘附性）	Ⅱ-Ⅲ级	1	0.8
I18	癌	腺癌（管状）	Ⅱ-Ⅲ级	1-2	0.9
J01	癌	腺癌（低粘附性）	Ⅲ级	1-2	0.7
J02	癌	腺癌（管状）	Ⅲ级	1	0.95
J03	癌	腺癌（管状）	Ⅲ级	1-2	0.6
J04	癌	腺癌（低粘附性+管状）	Ⅲ级	1	0.95
J05	癌	腺癌（管状）	Ⅱ-Ⅲ级	1-2	0.9
J06	癌	腺癌（黏液+低粘附性）	Ⅲ级	0.5	0.05
J07	癌	腺癌（低粘附性+管状）	Ⅲ级	1-2	0.6
J08	癌	腺癌（低粘附性+管状）	Ⅲ级	0.5-1	0.6
J09	癌	腺癌（管状）	Ⅱ级	1-2	0.6
J10	癌	腺癌（管状）	Ⅲ级	1-2	0.3
J11	癌	腺癌（黏液）	Ⅲ级	2-3	0.85
J12	癌	腺癌（管状）	Ⅱ级	1-2	0.6
J13	癌	腺癌（管状+低粘附性）	Ⅱ-Ⅲ级	2-3	0.6
J14	癌	腺癌（低粘附性）	Ⅲ级	2-3	0.4
J15	癌	腺癌（管状+低粘附性）	Ⅱ-Ⅲ级	2-3	0.7
J16	癌	腺癌（管状）	Ⅲ级	2-3	0.45
J17	癌	腺癌（管状）	Ⅱ级	1-2	0.65
J18	癌	腺癌（管状+低粘附性）	Ⅲ级	1	0.9

## Sheet: 芯片资料
生存状态	生存状态	生存期	性别	性别	年龄	年龄(≤58)	病理分级	病理分级	病理分级(II-III/IV)	肿瘤大小	肿瘤大小	肿瘤大小	肿瘤大小(≤8.5)	病理形态	病理形态	T	T	T（T1-T3/T4）	N	N	N(N0-N1/N2-N3)	M	M(M0/M1)	AJCC第七版临床分期	TNM	TNM(I-II/III-IV)	HStmA180Su08的数据p53核癌	HStmA180Su08的数据p53核癌	HStmA180Su08的数据p53核癌	p53	p53(≤45)	HStmA180Su08的数据ki67核癌	HStmA180Su08的数据ki67核癌	HStmA180Su08的数据ki67核癌	ki67	ki67(≤30)	HStmA180Su08的数据ki67核癌	HStmA180Su08的数据ki67核癌	HStmA180Su08的数据VEGFR浆癌	VEGFR	VEGFR(≤195)	HStmA180Su08的数据ki67核癌	HStmA180Su08的数据ki67核癌	HStmA180Su08的数据CD133浆癌	CD133	CD133(≤190)	HStmA180Su08的数据ki67核癌	HStmA180Su08的数据ki67核癌	HStmA180Su08的数据E-Cadherin浆癌
死亡	1	21	男	1	79	2	Ⅲ级	3	1	4.5×3×1cm	4.5	4.5	1	浸润溃疡型	3	T4a	8	2	有	2	1	M0	1	3期	9	2	1	1	5%	5	1	2-3	2.5	60%	150	2	2-3	2.5	0.98	245	2	2-3	2.5	1	250	2	2-3	2.5	0
死亡	1	78	男	1	61	2	Ⅲ级	3	1	4×3×1cm	4	4	1	浸润溃疡型	3	T3	6	1				M0	1	3期	9	2	2-3	2.5	90%	225	2	1-2	1.5	2%	3	1	1-2	1.5	0.8	120	1	1-2	1.5	0.98	147	1	1-2	1.5	0.8
死亡	1	24	男	1	52	1	Ⅲ级	3	1	7×6×2cm	7	7	1	弥漫浸润型	3	T3-4	7	2	N3a	5	2	M0	1				2-3	2.5	70%	175	2	2	2	15%	30	1	2	2	0.8	160	1	2	2	0.95	190	1	2	2	0.2
死亡	1	43	男	1	48	1	Ⅲ级	3	1	2.5×2.3×1.5cm	2.5	2.5	1	溃疡性	2	T3	6	1	N0	1	1	M0	1	2A期	3	1	1	1	20%	20	1	1-2	1.5	8%	12	1	1-2	1.5	0.98	147	1	1-2	1.5	0.98	147	1	1-2	1.5	0.9
死亡	1	6	男	1	77	2	Ⅲ级	3	1	7×4×1.5cm	7	7	1	浸润溃疡型	3	T3	6	1	N3a	5	2	M1	2	4期	10	2	3	3	100%	300	2	2-3	2.5	60%	150	2	2-3	2.5	0.97	242.5	2	2-3	2.5	0.98	245	2	2-3	2.5	0.75
死亡	1	3	男	1	59	2	Ⅲ级	3	1	7×5.5×1cm	7	7	1	浸润溃疡型	3	T4b	9	2	N1	3	1	M1	2	4期	10	2	3	3	90%	270	2	2-3	2.5	50%	125	2	2-3	2.5	0.98	245	2	2-3	2.5	1	250	2	2-3	2.5	0.05
死亡	1	9	男	1	77	2	Ⅱ级	1	1	3×2×0.5cm	3	3	1	溃疡浸润型	3	T2	4	1	N2	4	2	M0	1	2B期	4	1	2-3	2.5	40%	100	2	2	2	3%	6	1	2	2	0.9	180	1	2	2	0.97	194	2	2	2	0.2
死亡	1	2	女	2	69	2	Ⅲ-Ⅳ级	4	2	2.5×2×0.4，1.2×1×0.3，6×2.5×1.5cm	2.5	2.5	1			T3	6	1	N2	4	2	M1	2	4期	10	2	1	1	20%	20	1	1-2	1.5	5%	7.5	1	1-2	1.5	0.9	135	1	1-2	1.5	0.95	142.5	1	1-2	1.5	0
死亡	1	9	男	1	73	2	Ⅱ-Ⅲ级	2	1	2×1.5×0.4cm	2	2	1	隆起型	1	T2	4	1	N0	1	1	M0	1	1B期	2	1	3	3	95%	285	2	2-3	2.5	25%	62.5	2	2-3	2.5	0.85	212.5	2	2-3	2.5	0.98	245	2	2-3	2.5	0.1
生存	0	107	女	2	62	2	Ⅱ级	1	1	3×2.8×1cm	3	3	1	浅表凹陷型	1	T1	1	1	N0	1	1	M0	1	1A期	1	1	1	1	1%	1	1	2-3	2.5	30%	75	2	2-3	2.5	0.85	212.5	2	2-3	2.5	0.8	200	2	2-3	2.5	0.08
死亡	1	11	男	1	61	2	Ⅱ-Ⅲ级	2	1	11×8×2cm	11	11	2			T3-4	7	2	N2	4	2	M0	1	3期	9	2	3	3	95%	285	2	2-3	2.5	70%	175	2	2-3	2.5	0.98	245	2	2-3	2.5	1	250	2	2-3	2.5	0.2
死亡	1	63	女	2	75	2	Ⅲ级	3	1	1.8×1.5×1.2cm	1.8	1.8	1			T2-3	5	1	N1	3	1	M0	1	2期	5	1	1	1	5%	5	1	1	1	2%	2	1	1	1	0.45	45	1	1	1	0.85	85	1	1	1	0.1
死亡	1	1	男	1	71	2	Ⅲ级	3	1	7.5×5×1cm	7.5	7.5	1	浸润溃疡型	3	T3-4	7	2	N3a	5	2	M0	1	3期	9	2	1	1	30%	30	1	2-3	2.5	30%	75	2	2-3	2.5	0.95	237.5	2	2-3	2.5	0.96	240	2	2-3	2.5	0.2
死亡	1	8	男	1	41	1	Ⅲ-Ⅳ级	4	2	6.5×6×1cm	6.5	6.5	1	浸润溃疡型	3	T4a	8	2	N3a	5	2	M0	1	3C期	8	2	3	3	30%	90	2	1	1	1%	1	1	1	1	1	100	1	1	1	0.98	98	1	1	1	0
生存	0	106	女	2	69	2	Ⅲ级	3	1	6×5.5×1cm	6	6	1	溃疡性	2	T3	6	1	N0	1	1	M0	1	2A期	3	1	1-2	1.5	30%	45	1	2-3	2.5	15%	37.5	2	2-3	2.5	0.97	242.5	2	2-3	2.5	0.97	242.5	2	2-3	2.5	0.6
死亡	1	74	女	2	67	2	Ⅲ级	3	1	2.5×2.5×1，1.7×1.5×1cm	2.5	2.5	1	浸润溃疡型	3	T3	6	1	N3a	5	2	M0	1	3B期	7	2	2-3	2.5	80%	200	2	2	2	20%	40	2	2	2	1	200	2	2	2	0.9	180	1	2	2	0
生存	0	106	男	1	65	2	Ⅱ-Ⅲ级	2	1	3×2×1.5cm	3	3	1	溃疡性	2	T3	6	1	N0	1	1	M0	1	2A期	3	1	1-2	1.5	3%	4.5	1	1	1	1%	1	1	1	1	0.98	98	1	1	1	0.96	96	1	1	1	0.6
死亡	1	22	男	1	60	2	Ⅲ级	3	1	12×9×1.5cm	12	12	2	浸润溃疡型	3	T3	6	1	N2	4	2	M0	1	3A期	6	2	1-2	1.5	10%	15	1	2-3	2.5	60%	150	2	2-3	2.5	0.95	237.5	2	2-3	2.5	0.8	200	2	2-3	2.5	0.02
死亡	1	16	女	2		1	Ⅲ-Ⅳ级	4	2	18×11×1cm	18	18	2	弥漫溃疡型	2	T3	6	1	N2	4	2	M0	1	3A期	6	2	0	0	0	0	1	1-2	1.5	6%	9	1	1-2	1.5	1	150	1	1-2	1.5	0.9	135	1	1-2	1.5	0.2
死亡	1	19	女	2	53	1	Ⅱ级	1	1	8×7×1.5cm	8	8	1	浸润溃疡型	3	T4a	8	2	N3a	5	2	M0	1	3C期	8	2	2-3	2.5	80%	200	2	2	2	25%	50	2	2	2	0.98	196	2	2	2	0.98	196	2	2	2	0.1
死亡	1	55	男	1	53	1	Ⅱ级	1	1	3.5×3.5×1.5cm	3.5	3.5	1	浸润溃疡型	3	T4a	8	2	N0	1	1	M0	1	2B期	4	1	2	2	60%	120	2	2-3	2.5	5%	12.5	1	2-3	2.5	0.98	245	2	2-3	2.5	0.96	240	2	2-3	2.5	0.8
死亡	1	23	女	2	73	2	Ⅱ-Ⅲ级	2	1	3×2×1cm	3	3	1	溃疡性	2	T2	4	1	N3a	5	2	M0	1	3A期	6	2	2-3	2.5	95%	237.5	2	1-2	1.5	20%	30	1	1-2	1.5	0.99	148.5	1	1-2	1.5	0.99	148.5	1	1-2	1.5	0.8
死亡	1	8	女	2	成		Ⅲ级	3	1	5×4.8×0.2，2.5×2×0.8cm	5	5	1	溃疡型	2	T3	6	1	N2	4	2	M0	1	3A期	6	2	1	1	6%	6	1	1-2	1.5	8%	12	1	1-2	1.5	0.99	148.5	1	1-2	1.5	0.98	147	1	1-2	1.5	0.3
死亡	1	17	男	1	71	2	Ⅱ-Ⅲ级	2	1	4.5×5×1.5cm	4.5	4.5	1	浸润溃疡型	3	T3	6	1	N1	3	1	M0	1	2B期	4	1	1-2	1.5	75%	112.5	2	1	1	3%	3	1	1	1	1	100	1	1	1	0.98	98	1	1	1	0.9
生存	0	102	男	1	48	1	Ⅱ-Ⅲ级	2	1	8.5×7×5cm	8.5	8.5	1	溃疡浸润型	3	T3	6	1	N2	4	2	M0	1	3A期	6	2	1	1	10%	10	1	2	2	15%	30	1	2	2	0.98	196	2	2	2	0.99	198	2	2	2	0.8
死亡	1	17	男	1	72	2	Ⅲ级	3	1	7×5×4cm	7	7	1	浸润溃疡型	3	T3	6	1	N3a	5	2	M0	1	3B期	7	2	1	1	2%	2	1	2	2	4%	8	1	2	2	0.3	60	1	2	2	0.95	190	1	2	2	0.9
生存	0	102	男	1	70	2	Ⅲ级	3	1	8×7×6cm	8	8	1	溃疡型	2	T2	4	1	N0	1	1	M0	1	1B期	2	1	2-3	2.5	100%	250	2	3	3	95%	285	2	3	3	1	300	2	3	3	1	300	2	3	3	0.99
死亡	1	20	女	2	77	2	Ⅲ级	3	1	6×6×5cm	6	6	1	溃疡浸润型	3	T3	6	1	N3a	5	2	M0	1	3B期	7	2	1	1	2%	2	1	2-3	2.5	40%	100	2	2-3	2.5	0.95	237.5	2	2-3	2.5	0.85	212.5	2	2-3	2.5	0
死亡	1	50	男	1	75	2	Ⅲ级	3	1	4×2×1.5cm	4	4	1	浸润性	3	T3	6	1	N0	1	1	M0	1	2A期	3	1	2-3	2.5	40%	100	2	2-3	2.5	50%	125	2	2-3	2.5	0.9	225	2	2-3	2.5	0.9	225	2	2-3	2.5	0.8
生存	0	102	女	2	80	2	Ⅱ级	1	1	3.5×3×2cm	3.5	3.5	1	表浅凹陷型	1	T1b	3	1	N0	1	1	M0	1	1A期	1	1	1	1	2%	2	1	1-2	1.5	3%	4.5	1	1-2	1.5	0.95	142.5	1	1-2	1.5	0.85	127.5	1	1-2	1.5	0.6
死亡	1	4	男	1	72	2	Ⅱ级	1	1	15×13×11cm	15	15	2	溃疡型	2	T3	6	1	N2	4	2	M0	1	3A期	6	2	1	1	30%	30	1	2-3	2.5	30%	75	2	2-3	2.5	1	250	2	2-3	2.5	0.98	245	2	2-3	2.5	0
生存	0	101	男	1	79	2	Ⅲ-Ⅳ级	4	2	10×10×8.2cm	10	10	2	溃疡浸润型	3	T3	6	1	N0	1	1	M0	1	2A期	3	1	1-2	1.5	8%	12	1	2-3	2.5	60%	150	2	2-3	2.5	0.95	237.5	2	2-3	2.5	0.97	242.5	2	2-3	2.5	0.6
生存	0	101	女	2	63	2	Ⅱ级	1	1	3×2×1.5cm	3	3	1	隆起型	1	T3	6	1	N0	1	1	M0	1	2A期	3	1	1	1	40%	40	1	2	2	30%	60	2	2	2	0.95	190	1	2	2	0.95	190	1	2	2	0.2
死亡	1	22	男	1	65	2	Ⅱ-Ⅲ级	2	1	1.2-2×1.5×1.5	2	2	1	溃疡型	2	T3	6	1	N1	3	1	M0	1	2B期	4	1	2-3	2.5	90%	225	2	1-2	1.5	6%	9	1	1-2	1.5	0.95	142.5	1	1-2	1.5	0.95	142.5	1	1-2	1.5	0.3
死亡	1	12	女	2	68	2	Ⅲ级	3	1	7×6×1.5cm	7	7	1	溃疡型	2	T3	6	1	N3a	5	2	M0	1	3B期	7	2	2-3	2.5	85%	212.5	2	2	2	40%	80	2	2	2	0.98	196	2	2	2	0.97	194	2	2	2	0.15
生存	0	101	男	1	78	2	Ⅱ级	1	1	3.5×3×2cm	3.5	3.5	1	隆起型	1	T3	6	1	N2	4	2	M0	1	3A期	6	2	3	3	85%	255	2	2-3	2.5	25%	62.5	2	2-3	2.5	0.95	237.5	2	2-3	2.5	0.98	245	2	2-3	2.5	0.9
死亡	1	17	女	2	57	1	Ⅱ-Ⅲ级	2	1	7×7×4cm	7	7	1	溃疡型	2	T3	6	1	N3a	5	2	M1	2	4期	10	2	1	1	5%	5	1	2-3	2.5	30%	75	2	2-3	2.5	0.98	245	2	2-3	2.5	0.98	245	2	2-3	2.5	0
死亡	1	23	男	1	45	1	Ⅱ级	1	1	4×3×1.5cm	4	4	1	溃疡型	2	T3	6	1	N2	4	2	M1	2	4期	10	2	2-3	2.5	15%	37.5	1	1-2	1.5	0.5%	0.75	1	1-2	1.5	0.96	144	1	1-2	1.5	0.97	145.5	1	1-2	1.5	0.8
死亡	1	17	女	2	50	1	Ⅲ级	3	1	2.5×2×1cm	2.5	2.5	1	溃疡型	2	T3	6	1	N2	4	2	M0	1	3A期	6	2	2-3	2.5	60%	150	2	2	2	4%	8	1	2	2	0.2	40	1	2	2	0.9	180	1	2	2	0.8
死亡	1	9	男	1	76	2	Ⅲ级	3	1	6×5×1.5cm	6	6	1	浸润溃疡型	3	T3	6	1	N2	4	2	M0	1	3A期	6	2	1	1	25%	25	1	2	2	25%	50	2	2	2	1	200	2	2	2	0.95	190	1	2	2	0.98
死亡	1	65	男	1	65	2	Ⅲ级	3	1	4×3.5×1cm	4	4	1	浸润溃疡型	3	T2-3	5	1	N0	1	1	M0	1	2期	5	1	2-3	2.5	60%	150	2	2-3	2.5	3%	7.5	1	2-3	2.5	0.98	245	2	2-3	2.5	0.98	245	2	2-3	2.5	0.8
死亡	1	17	男	1	71	2	Ⅱ-Ⅲ级	2	1	3.5×3×0.4cm	3.5	3.5	1	浸润性	3	T3	6	1	N2	4	2	M1	2	4期	10	2	0	0	0	0	1	2	2	4%	8	1	2	2	0.9	180	1	2	2	0.95	190	1	2	2	0.8
死亡	1	85	女	2	75	2	Ⅲ级	3	1	3×2.5×1.7cm	3	3	1	浸润溃疡型	3	T3-4	7	2	N1	3	1	M0	1	2期	5	1	2	2	95%	190	2	2-3	2.5	80%	200	2	2-3	2.5	0.99	247.5	2	2-3	2.5	0.99	247.5	2	2-3	2.5	0.95
死亡	1	3	男	1	32	1	Ⅲ-Ⅳ级	4	2	2.0×7×1.5cm	2.0	2	1	弥漫浸润型	3				N3a	5	2	M1	2	4期	10	2	1	1	1%	1	1	0	0	0	0	1	0	0	1	0	1	0	0	0.6	0	1	0	0	0.8
生存	0	100	男	1	58	1	Ⅱ-Ⅲ级	2	1	8×7×6cm	8	8	1	菜花样	1	T3	6	1	N0	1	1	M0	1	2A期	3	1	1-2	1.5	3%	4.5	1	2	2	15%	30	1	2	2	0.95	190	1	2	2	0.96	192	2	2	2	0.8
死亡	1	9	女	2	73	2	Ⅲ-Ⅳ级	4	2	14×10×7cm	14	14	2	浸润溃疡型	3	T3	6	1	N2	4	2	M0	1	3A期	6	2	2	2	60%	120	2	2	2	8%	16	1	2	2	1	200	2	2	2	0.95	190	1	2	2	0
死亡	1	20	女	2	73	2	Ⅱ-Ⅲ级	2	1	4×3×2cm	4	4	1	溃疡性	2	T4a	8	2	N2	4	2	M0	1	3B期	7	2	1	1	1%	1	1	1	1	2%	2	1	1	1	0.9	90	1	1	1	0.97	97	1	1	1	0.8
生存	0	100	女	2	58	1	Ⅱ级	1	1	4×2×1cm	4	4	1	浸润溃疡型	3	T3	6	1	N1	3	1	M0	1	2B期	4	1	2-3	2.5	70%	175	2	2-3	2.5	4%	10	1	2-3	2.5	0.98	245	2	2-3	2.5	0.98	245	2	2-3	2.5	0
生存	0	100	男	1	63	2	Ⅲ级	3	1	5×4×1cm	5	5	1	胶样型	1	T3	6	1	N3a	5	2	M0	1	3B期	7	2	1	1	3%	3	1	2	2	2%	4	1	2	2	0.05	10	1	2	2	0.9	180	1	2	2	0.3
生存	0	100	男	1	59	2	Ⅲ级	3	1	3×2×1cm	3	3	1	溃疡型	2	T2	4	1	N0	1	1	M0	1	1B期	2	1	1	1	6%	6	1	2	2	4%	8	1	2	2	0.9	180	1	2	2	0.85	170	1	2	2	0.6
死亡	1	20	女	2	54	1	Ⅲ级	3	1	7×4×1.5cm	7	7	1	弥漫浸润型	3	T3	6	1	N0	1	1	M0	1	2A期	3	1	1	1	2%	2	1	1	1	0.5%	0.5	1	1	1	1	100	1	1	1	0.9	90	1	1	1	0.95
死亡	1	73	男	1	56	1	Ⅲ级	3	1	6×2×0.2cm	6	6	1	表浅凹陷型	1	T1a	2	1	N2	4	2	M0	1	2A期	3	1	1	1	1%	1	1	0	0	0	0	1	0	0	0.05	0	1	0	0	0.7	0	1	0	0	0
生存	0	100	男	1	62	2	Ⅱ级	1	1	4.5×2.5×0.3cm	4.5	4.5	1	浅表平坦型	1	T1b	3	1	N0	1	1	M0	1	1A期	1	1	1-2	1.5	30%	45	1	2-3	2.5	25%	62.5	2	2-3	2.5	0.9	225	2	2-3	2.5	0.9	225	2	2-3	2.5	0.3
死亡	1	15	女	2	73	2	Ⅲ级	3	1	1-4×3×3cm	4	4	1	溃疡型	2	T3	6	1	N2	4	2	M0	1	3A期	6	2	1-2	1.5	6%	9	1	2-3	2.5	85%	212.5	2	2-3	2.5	0.98	245	2	2-3	2.5	0.98	245	2	2-3	2.5	0.85
死亡	1	23	男	1	68	2	Ⅲ级	3	1	3.5×2×2cm	3.5	3.5	1	浸润溃疡型	3	T3	6	1	N2	4	2	M0	1	3A期	6	2	1	1	10%	10	1	2	2	10%	20	1	2	2	1	200	2	2	2	1	200	2	2	2	0.4
死亡	1	22	男	1	52	1	Ⅲ级	3	1	15×10×10cm 2×2×1.5cm	15	15	2	溃疡型	2	T3	6	1	N3b	6	2	M0	1	3B期	7	2	2	2	70%	140	2	2-3	2.5	60%	150	2	2-3	2.5	0.9	225	2	2-3	2.5	0.98	245	2	2-3	2.5	0.6
死亡	1	28	男	1	50	1	Ⅲ-Ⅳ级	4	2	6×6×5cm	6	6	1	溃疡型	2	T3	6	1	N3a	5	2	M0	1	3B期	7	2	2-3	2.5	80%	200	2	2	2	6%	12	1	2	2	0.9	180	1	2	2	0.96	192	2	2	2	0.3
死亡	1	7	女	2	74	2	Ⅱ-Ⅲ级	2	1	5×3×1cm	5	5	1	浸润溃疡型	3	T3	6	1	N3a	5	2	M1	2	4期	10	2	1-2	1.5	30%	45	1	1	1	2%	2	1	1	1	0.98	98	1	1	1	0.98	98	1	1	1	0.7
死亡	1	25	女	2	55	1	Ⅲ级	3	1	4×3×1cm	4	4	1	浸润溃疡型	3	T3	6	1	N1	3	1	M0	1	2B期	4	1	2-3	2.5	25%	62.5	2	2	2	2%	4	1	2	2	0.8	160	1	2	2	0.8	160	1	2	2	0.3
死亡	1	3	女	2	67	2	Ⅲ级	3	1	10×8×2cm	10	10	2	弥漫浸润型	3	T4b	9	2	N3a	5	2	M0	1	3C期	8	2	2-3	2.5	20%	50	2	2	2	0.5%	1	1	2	2	1	200	2	2	2	0.9	180	1	2	2	0.6
生存	0	100	男	1	53	1	Ⅲ级	3	1	5.5×4.5×3.5cm	5.5	5.5	1	浸润溃疡型	3	T3	6	1	N2	4	2	M0	1	3A期	6	2	2	2	10%	20	1	1	1	1%	1	1	1	1	0.3	30	1	1	1	0.9	90	1	1	1	0.6
生存	0	100	男	1	65	2	Ⅱ级	1	1	直径0.5-1.2cm	1.2	1.2	1	浸润溃疡型	3	T3	6	1	N1	3	1	M0	1	2B期	4	1	2-3	2.5	80%	200	2	2	2	60%	120	2	2	2	1	200	2	2	2	0.9	180	1	2	2	0.1
死亡	1	48	女	2	52	1	Ⅲ级	3	1	5×4×1cm	5	5	1	浸润溃疡型	3	T3	6	1	N3a	5	2	M0	1	3B期	7	2	1	1	3%	3	1	1-2	1.5	5%	7.5	1	1-2	1.5	0.8	120	1	1-2	1.5	0.95	142.5	1	1-2	1.5	0.9
死亡	1	30	女	2	65	2	Ⅲ-Ⅳ级	4	2	7×6×2cm	7	7	1	溃疡型	2	T3	6	1	N3a	5	2	M0	1	3B期	7	2	1	1	5%	5	1	2	2	4%	8	1	2	2	0.9	180	1	2	2	0.8	160	1	2	2	0
死亡	1	38	男	1	47	1	Ⅲ级	3	1	6×5×1.3cm	6	6	1	浸润溃疡型	3	T4a	8	2	N3a	5	2	？					2	2	60%	120	2	2-3	2.5	70%	175	2	2-3	2.5	1	250	2	2-3	2.5	0.98	245	2	2-3	2.5	0
死亡	1	69	男	1	72	2	Ⅱ-Ⅲ级	2	1	4.5×3.5×1.2cm	4.5	4.5	1	浸润溃疡型	3	T4a	8	2	N1	3	1	M0	1	3A期	6	2	1	1	20%	20	1	2	2	30%	60	2	2	2	0.98	196	2	2	2	0.95	190	1	2	2	0.7
生存	0	99	男	1	62	2	Ⅱ-Ⅲ级	2	1	3.5×2.5×0.5cm	3.5	3.5	1	溃疡型	2	T2-3	5	1	N1	3	1	M0	1	2期	5	1	3	3	90%	270	2	2	2	20%	40	2	2	2	0.98	196	2	2	2	0.98	196	2	2	2	0.3
生存	0	99	男	1	66	2	Ⅲ级	3	1	6×5.5×0.3cm	6	6	1	浅表平坦型	1	T1b	3	1	N2	4	2	M0	1	2A期	3	1	1	1	8%	8	1	1	1	2%	2	1	1	1	0.6	60	1	1	1	0.8	80	1	1	1	0.7
生存	0	99	女	2	67	2	Ⅱ-Ⅲ级	2	1	3.5×3×1cm	3.5	3.5	1	溃疡型	2	T3	6	1	N0	1	1	M0	1	2A期	3	1	3	3	90%	270	2	2	2	15%	30	1	2	2	0.95	190	1	2	2	0.9	180	1	2	2	0.8
死亡	1	53	女	2	74	2	Ⅱ级	1	1	5×3×1cm	5	5	1	溃疡型	2	T3	6	1	N2	4	2	M0	1	3A期	6	2	1-2	1.5	30%	45	1	2-3	2.5	20%	50	2	2-3	2.5	1	250	2	2-3	2.5	0.9	225	2	2-3	2.5	0.7
死亡	1	34	男	1	77	2	Ⅲ级	3	1	6×2.5×1.5cm	6	6	1	浸润性	3	T3	6	1	N1	3	1	M0	1	2B期	4	1	1-2	1.5	20%	30	1	1-2	1.5	1%	1.5	1	1-2	1.5	0.3	45	1	1-2	1.5	0.9	135	1	1-2	1.5	0.7
死亡	1	60	女	2	57	1	Ⅲ-Ⅳ级	4	2	9×5×1cm	9	9	2	弥漫浸润型	3	T3	6	1	N0	1	1	M0	1	2A期	3	1	1	1	25%	25	1	2	2	25%	50	2	2	2	0	0	1	2	2	0.9	180	1	2	2	0.1
死亡	1	69	女	2	67	2	Ⅲ-Ⅳ级	4	2	3.5×3×1cm	3.5	3.5	1	浸润溃疡型	3	T2-3	5	1	N0	1	1	M0	1	2期	5	1	1	1	3%	3	1	2	2	4%	8	1	2	2	1	200	2	2	2	0.7	140	1	2	2	0
死亡	1	19	男	1	54	1	Ⅲ级	3	1	7×3.5×1.5cm	7	7	1	浸润溃疡型	3	T3	6	1	N0	1	1	M0	1	2A期	3	1	2	2	25%	50	2	2	2	30%	60	2	2	2	0.7	140	1	2	2	0.9	180	1	2	2	0.45
死亡	1	11	男	1	62	2	Ⅲ级	3	1	5×5×1cm	5	5	1	溃疡型	2	T3	6	1	N3a	5	2	M0	1	3B期	7	2	1-2	1.5	60%	90	2	2-3	2.5	90%	225	2	2-3	2.5	1	250	2	2-3	2.5	1	250	2	2-3	2.5	0.05
死亡	1	43	女	2	81	2	Ⅲ级	3	1	2.8×2.5×1cm	2.8	2.8	1	浸润溃疡型	3	T3	6	1	N0	1	1	M0	1	2A期	3	1	2	2	70%	140	2	2	2	60%	120	2	2	2	0.95	190	1	2	2	0.98	196	2	2	2	0
死亡	1	3	女	2	81	2	Ⅲ级	3	1	5×3×1.2cm	5	5	1	浸润溃疡型	3	T4a	8	2	N1	3	1	M0	1	3A期	6	2	2-3	2.5	80%	200	2	2	2	20%	40	2	2	2	0.9	180	1	2	2	0.95	190	1	2	2	0.6
死亡	1	40	男	1	62	2	Ⅲ级	3	1	1.8×1.7×0.2cm	1.8	1.8	1	溃疡	2	T1b	3	1	N0	1	1	M0	1	1A期	1	1	2	2	40%	80	2	2	2	10%	20	1	2	2	1	200	2	2	2	0.98	196	2	2	2	0.4
死亡	1	17	男	1	62	2	Ⅲ级	3	1	5.5×3.5×1.5cm	5.5	5.5	1	溃疡型	2	T4a	8	2	N3b	6	2	M0	1	3C期	8	2	1	1	60%	60	2	2	2	4%	8	1	2	2	1	200	2	2	2	0.9	180	1	2	2	0.65
死亡	1	47	女	2	77	2	Ⅱ-Ⅲ级	2	1	10×7.5×1cm	10	10	2	溃疡型	2	T3	6	1	N0	1	1	M0	1	2A期	3	1	2	2	30%	60	2	2-3	2.5	90%	225	2	2-3	2.5	0.98	245	2	2-3	2.5	0.98	245	2	2-3	2.5	0.9
死亡	1	12	男	1	67	2	Ⅱ-Ⅲ级	2	1	15×8×1.5cm	15	15	2	浸润溃疡型	3	T3	6	1	N3a	5	2	M0	1	3B期	7	2	2	2	70%	140	2	2-3	2.5	80%	200	2	2-3	2.5	0.98	245	2	2-3	2.5	0.99	247.5	2	2-3	2.5	0.8
死亡	1	10	男	1	79	2	Ⅲ级	3	1	7.5×4.5×1.5cm	7.5	7.5	1	溃疡型	2	T4a	8	2	N3a	5	2	M0	1	3C期	8	2	2	2	40%	80	2	2	2	60%	120	2	2	2	0.97	194	1	2	2	0.98	196	2	2	2	0.85
死亡	1	20	男	1	53	1	Ⅲ级	3	1	6×6×3cm	6	6	1	浸润溃疡型	3	T3	6	1	N0	1	1	M0	1	2A期	3	1	1-2	1.5	3%	4.5	1	2	2	8%	16	1	2	2	0.98	196	2	2	2	0.9	180	1	2	2	0.8
死亡	1	57	男	1	66	2	Ⅲ级	3	1	15×13×11cm	15	15	2	浸润溃疡型	3	T3-4	7	2	N2	4	2	M0	1	3期	9	2	3	3	80%	240	2	2	2	10%	20	1	2	2	0.96	192	1	2	2	0.98	196	2	2	2	0.8
死亡	1	21	男	1	49	1	Ⅲ-Ⅳ级	4	2	20×13×1cm	20	20	2	弥漫浸润型	3	T3	6	1	N3b	6	2	M0	1	3B期	7	2	1-2	1.5	10%	15	1	1-2	1.5	2%	3	1	1-2	1.5	1	150	1	1-2	1.5	0.85	127.5	1	1-2	1.5	0
死亡	1	4	男	1	73	2	Ⅲ级	3	1	14×10×7cm	14	14	2	溃疡型	2	T4a	8	2	N3b	6	2	M0	1	3C期	8	2	1-2	1.5	90%	135	2	1-2	1.5	20%	30	1	1-2	1.5	0.97	145.5	1	1-2	1.5	1	150	1	1-2	1.5	0.65
死亡	1	4	男	1	70	2	Ⅱ-Ⅲ级	2	1	6×6×3cm	6	6	1	隆起型	1	T2	4	1	N0	1	1	M0	1	1B期	2	1	3	3	95%	285	2	2	2	15%	30	1	2	2	1	200	2	2	2	1	200	2	2	2	0.4
死亡	1	36	男	1	72	2	Ⅲ级	3	1	5×2.5×1cm	5	5	1	溃疡型	2	T3	6	1	N0	1	1	M0	1	2A期	3	1	2	2	40%	80	2	1-2	1.5	10%	15	1	1-2	1.5	0.1	15	1	1-2	1.5	0.8	120	1	1-2	1.5	0.45
生存	0	99	女	2	59	2	Ⅱ-Ⅲ级	2	1	3×2.1×0.4cm	3	3	1	表浅凹陷型	1	T1a	2	1	N1	3	1	M0	1	1B期	2	1	1	1	20%	20	1	1-2	1.5	5%	7.5	1	1-2	1.5	0.4	60	1	1-2	1.5	0.9	135	1	1-2	1.5	0.85
生存	0	99	女	2	58	1	Ⅲ级	3	1	5×4×1cm	5	5	1			T3	6	1	N3a	5	2	M0	1	3B期	7	2	1-2	1.5	30%	45	1	2	2	4%	8	1	2	2	0.95	190	1	2	2	0.98	196	2	2	2	0.95
生存	0	99	女	2	57	1	Ⅱ级	1	1	3×2×0.6cm	3	3	1	表浅凹陷型	1	T1b	3	1	N1	3	1	M0	1	1B期	2	1	3	3	60%	180	2	2-3	2.5	35%	87.5	2	2-3	2.5	0.9	225	2	2-3	2.5	0.97	242.5	2	2-3	2.5	0.2
死亡	1	95	男	1	78	2	Ⅲ级	3	1					浸润溃疡型	3	T3	6	1	N3a	5	2	M0	1	3B期	7	2	1	1	1%	1	1	2	2	30%	60	2	2	2	0.85	170	1	2	2	0.75	150	1	2	2	0.4
生存	0	99	男	1	76	2	Ⅲ级	3	1	7.5×7.5×2cm	7.5	7.5	1	胶样型	1	T3	6	1	N1	3	1	M0	1	2B期	4	1	0	0	0	0	1	2	2	50%	100	2	2	2	0.1	20	1	2	2	0.9	180	1	2	2	0.8
生存	0	99	男	1	56	1	Ⅱ级	1	1					浸润溃疡型	3	T3	6	1	N2	4	2	M0	1	3A期	6	2	3	3	85%	255	2	2	2	40%	80	2	2	2	1	200	2	2	2	0.98	196	2	2	2	0.6
生存	0	99	男	1	51	1	Ⅲ级	3	1	7×4×1cm	7	7	1	溃疡型	2	T3	6	1	N2	4	2	M0	1	3A期	6	2	3	3	90%	270	2	2	2	30%	60	2	2	2	0.98	196	2	2	2	0.98	196	2	2	2	0.65
生存	0	99	男	1	52	1	Ⅲ级	3	1	3×3×1cm	3	3	1	溃疡型	2	T3	6	1	N2	4	2	M0	1	3A期	6	2	3	3	95%	285	2	2-3	2.5	60%	150	2	2-3	2.5	0.8	200	2	2-3	2.5	0.97	242.5	2	2-3	2.5	0.75
生存	0	99	男	1	61	2	Ⅱ-Ⅲ级	2	1	5×4×1cm	5	5	1	溃疡型	2	T3	6	1	N2	4	2	M0	1	3A期	6	2	1	1	10%	10	1	2	2	40%	80	2	2	2	0.55	110	1	2	2	0.85	170	1	2	2	0.3
死亡	1	99	男	1	72	2	Ⅱ-Ⅲ级	2	1	6×5.5×1.5cm,2.2×1.8×1cm	6	6	1	浸润溃疡型	3	T3-4	7	2	N3a	5	2	M0	1	3期	9	2	1	1	6%	6	1	2-3	2.5	60%	150	2	2-3	2.5	0.95	237.5	2	2-3	2.5	1	250	2	2-3	2.5	0.9
生存	0	99	男	1	74	2	Ⅱ-Ⅲ级	2	1	4×2×1cm	4	4	1	浸润溃疡型	3	T4a	8	2	N0	1	1	M0	1	2B期	4	1	3	3	90%	270	2	2	2	25%	50	2	2	2	0.98	196	2	2	2	1	200	2	2	2	0.95
生存	0	99	男	1	61	2	Ⅲ级	3	1	6.5×5.5×1cm	6.5	6.5	1	溃疡	2	T2	4	1	N3a	5	2	M0	1	3A期	6	2	1-2	1.5	20%	30	1	2	2	15%	30	1	2	2	0.4	80	1	2	2	0.8	160	1	2	2	0.2
					65																									45					30					195					190
[truncated: 8 more columns]

## Sheet: 剔除脱靶数据分组
位置	备注	浆强度	浆强度	阳性面积	浆阳性面积	浆乘积	浆乘积分组（≤140）	生存状态	生存状态	生存期	性别	性别	年龄	年龄(≤58)	病理分级	病理分级	病理分级(II-III/IV)	肿瘤大小	肿瘤大小	肿瘤大小	肿瘤大小(≤8.5)	病理形态	病理形态	T	T	T（T1-T3/T4）	N	N	N(N0-N1/N2-N3)	M	M(M0/M1)	AJCC第七版临床分期	TNM	TNM(I-II/III-IV)	HStmA180Su08的数据p53核癌	HStmA180Su08的数据p53核癌	HStmA180Su08的数据p53核癌	p53	p53(≤45)	HStmA180Su08的数据ki67核癌	HStmA180Su08的数据ki67核癌	HStmA180Su08的数据ki67核癌	ki67	ki67(≤30)	HStmA180Su08的数据ki67核癌	HStmA180Su08的数据ki67核癌	HStmA180Su08的数据VEGFR浆癌	VEGFR	VEGFR(≤195)
A01		1-2	2	0.8	80	160	2	死亡	1	21	男	1	79	2	Ⅲ级	3	1	4.5×3×1cm	4.5	4.5	1	浸润溃疡型	3	T4a	8	2	有	2	1	M0	1	3期	9	2	1	1	5%	5	1	2-3	2.5	60%	150	2	2-3	2.5	0.98	245	2
A03		1-2	2	0.9	90	180	2	死亡	1	78	男	1	61	2	Ⅲ级	3	1	4×3×1cm	4	4	1	浸润溃疡型	3	T3	6	1				M0	1	3期	9	2	2-3	2.5	90%	225	2	1-2	1.5	2%	3	1	1-2	1.5	0.8	120	1
A05		1-2	2	0.8	80	160	2	死亡	1	24	男	1	52	1	Ⅲ级	3	1	7×6×2cm	7	7	1	弥漫浸润型	3	T3-4	7	2	N3a	5	2	M0	1				2-3	2.5	70%	175	2	2	2	15%	30	1	2	2	0.8	160	1
A07		1-2	2	0.55	55	110	1	死亡	1	43	男	1	48	1	Ⅲ级	3	1	2.5×2.3×1.5cm	2.5	2.5	1	溃疡性	2	T3	6	1	N0	1	1	M0	1	2A期	3	1	1	1	20%	20	1	1-2	1.5	8%	12	1	1-2	1.5	0.98	147	1
A09		2	2	0.9	90	180	2	死亡	1	6	男	1	77	2	Ⅲ级	3	1	7×4×1.5cm	7	7	1	浸润溃疡型	3	T3	6	1	N3a	5	2	M1	2	4期	10	2	3	3	100%	300	2	2-3	2.5	60%	150	2	2-3	2.5	0.97	242.5	2
A11		1-2	2	0.95	95	190	2	死亡	1	3	男	1	59	2	Ⅲ级	3	1	7×5.5×1cm	7	7	1	浸润溃疡型	3	T4b	9	2	N1	3	1	M1	2	4期	10	2	3	3	90%	270	2	2-3	2.5	50%	125	2	2-3	2.5	0.98	245	2
A13		1	1	0.7	70	70	1	死亡	1	9	男	1	77	2	Ⅱ级	1	1	3×2×0.5cm	3	3	1	溃疡浸润型	3	T2	4	1	N2	4	2	M0	1	2B期	4	1	2-3	2.5	40%	100	2	2	2	3%	6	1	2	2	0.9	180	1
A15		1-2	2	0.95	95	190	2	死亡	1	2	女	2	69	2	Ⅲ-Ⅳ级	4	2	2.5×2×0.4，1.2×1×0.3，6×2.5×1.5cm	2.5	2.5	1			T3	6	1	N2	4	2	M1	2	4期	10	2	1	1	20%	20	1	1-2	1.5	5%	7.5	1	1-2	1.5	0.9	135	1
A17		2	2	0.95	95	190	2	死亡	1	9	男	1	73	2	Ⅱ-Ⅲ级	2	1	2×1.5×0.4cm	2	2	1	隆起型	1	T2	4	1	N0	1	1	M0	1	1B期	2	1	3	3	95%	285	2	2-3	2.5	25%	62.5	2	2-3	2.5	0.85	212.5	2
B01		1	1	0.65	65	65	1	生存	0	107	女	2	62	2	Ⅱ级	1	1	3×2.8×1cm	3	3	1	浅表凹陷型	1	T1	1	1	N0	1	1	M0	1	1A期	1	1	1	1	1%	1	1	2-3	2.5	30%	75	2	2-3	2.5	0.85	212.5	2
B03		2	2	0.9	90	180	2	死亡	1	11	男	1	61	2	Ⅱ-Ⅲ级	2	1	11×8×2cm	11	11	2			T3-4	7	2	N2	4	2	M0	1	3期	9	2	3	3	95%	285	2	2-3	2.5	70%	175	2	2-3	2.5	0.98	245	2
B05		0.5	0.5	0.1	10	5	1	死亡	1	63	女	2	75	2	Ⅲ级	3	1	1.8×1.5×1.2cm	1.8	1.8	1			T2-3	5	1	N1	3	1	M0	1	2期	5	1	1	1	5%	5	1	1	1	2%	2	1	1	1	0.45	45	1
B07		1-2	2	0.95	95	190	2	死亡	1	1	男	1	71	2	Ⅲ级	3	1	7.5×5×1cm	7.5	7.5	1	浸润溃疡型	3	T3-4	7	2	N3a	5	2	M0	1	3期	9	2	1	1	30%	30	1	2-3	2.5	30%	75	2	2-3	2.5	0.95	237.5	2
B09		2	2	0.7	70	140	1	死亡	1	8	男	1	41	1	Ⅲ-Ⅳ级	4	2	6.5×6×1cm	6.5	6.5	1	浸润溃疡型	3	T4a	8	2	N3a	5	2	M0	1	3C期	8	2	3	3	30%	90	2	1	1	1%	1	1	1	1	1	100	1
B11		2	2	0.7	70	140	1	生存	0	106	女	2	69	2	Ⅲ级	3	1	6×5.5×1cm	6	6	1	溃疡性	2	T3	6	1	N0	1	1	M0	1	2A期	3	1	1-2	1.5	30%	45	1	2-3	2.5	15%	37.5	2	2-3	2.5	0.97	242.5	2
B13		2	2	0.7	70	140	1	死亡	1	74	女	2	67	2	Ⅲ级	3	1	2.5×2.5×1，1.7×1.5×1cm	2.5	2.5	1	浸润溃疡型	3	T3	6	1	N3a	5	2	M0	1	3B期	7	2	2-3	2.5	80%	200	2	2	2	20%	40	2	2	2	1	200	2
B15		1-2	1	0.6	60	60	1	生存	0	106	男	1	65	2	Ⅱ-Ⅲ级	2	1	3×2×1.5cm	3	3	1	溃疡性	2	T3	6	1	N0	1	1	M0	1	2A期	3	1	1-2	1.5	3%	4.5	1	1	1	1%	1	1	1	1	0.98	98	1
B17		1	1	0.9	90	90	1	死亡	1	22	男	1	60	2	Ⅲ级	3	1	12×9×1.5cm	12	12	2	浸润溃疡型	3	T3	6	1	N2	4	2	M0	1	3A期	6	2	1-2	1.5	10%	15	1	2-3	2.5	60%	150	2	2-3	2.5	0.95	237.5	2
C01		1-2	2	0.55	55	110	1	死亡	1	16	女	2		1	Ⅲ-Ⅳ级	4	2	18×11×1cm	18	18	2	弥漫溃疡型	2	T3	6	1	N2	4	2	M0	1	3A期	6	2	0	0	0	0	1	1-2	1.5	6%	9	1	1-2	1.5	1	150	1
C03		1-2	2	0.8	80	160	2	死亡	1	19	女	2	53	1	Ⅱ级	1	1	8×7×1.5cm	8	8	1	浸润溃疡型	3	T4a	8	2	N3a	5	2	M0	1	3C期	8	2	2-3	2.5	80%	200	2	2	2	25%	50	2	2	2	0.98	196	2
C05		1-2	2	0.7	70	140	1	死亡	1	55	男	1	53	1	Ⅱ级	1	1	3.5×3.5×1.5cm	3.5	3.5	1	浸润溃疡型	3	T4a	8	2	N0	1	1	M0	1	2B期	4	1	2	2	60%	120	2	2-3	2.5	5%	12.5	1	2-3	2.5	0.98	245	2
C07		1	1	0.9	90	90	1	死亡	1	23	女	2	73	2	Ⅱ-Ⅲ级	2	1	3×2×1cm	3	3	1	溃疡性	2	T2	4	1	N3a	5	2	M0	1	3A期	6	2	2-3	2.5	95%	237.5	2	1-2	1.5	20%	30	1	1-2	1.5	0.99	148.5	1
C09		2	2	0.85	85	170	2	死亡	1	8	女	2	成		Ⅲ级	3	1	5×4.8×0.2，2.5×2×0.8cm	5	5	1	溃疡型	2	T3	6	1	N2	4	2	M0	1	3A期	6	2	1	1	6%	6	1	1-2	1.5	8%	12	1	1-2	1.5	0.99	148.5	1
C11		2	2	0.9	90	180	2	死亡	1	17	男	1	71	2	Ⅱ-Ⅲ级	2	1	4.5×5×1.5cm	4.5	4.5	1	浸润溃疡型	3	T3	6	1	N1	3	1	M0	1	2B期	4	1	1-2	1.5	75%	112.5	2	1	1	3%	3	1	1	1	1	100	1
C13		2	2	0.8	80	160	2	生存	0	102	男	1	48	1	Ⅱ-Ⅲ级	2	1	8.5×7×5cm	8.5	8.5	1	溃疡浸润型	3	T3	6	1	N2	4	2	M0	1	3A期	6	2	1	1	10%	10	1	2	2	15%	30	1	2	2	0.98	196	2
C15		1	1	0.45	45	45	1	死亡	1	17	男	1	72	2	Ⅲ级	3	1	7×5×4cm	7	7	1	浸润溃疡型	3	T3	6	1	N3a	5	2	M0	1	3B期	7	2	1	1	2%	2	1	2	2	4%	8	1	2	2	0.3	60	1
C17		1-2	1	0.85	85	85	1	生存	0	102	男	1	70	2	Ⅲ级	3	1	8×7×6cm	8	8	1	溃疡型	2	T2	4	1	N0	1	1	M0	1	1B期	2	1	2-3	2.5	100%	250	2	3	3	95%	285	2	3	3	1	300	2
D01		1-2	2	0.95	95	190	2	死亡	1	20	女	2	77	2	Ⅲ级	3	1	6×6×5cm	6	6	1	溃疡浸润型	3	T3	6	1	N3a	5	2	M0	1	3B期	7	2	1	1	2%	2	1	2-3	2.5	40%	100	2	2-3	2.5	0.95	237.5	2
D03		1	1	0.45	45	45	1	死亡	1	50	男	1	75	2	Ⅲ级	3	1	4×2×1.5cm	4	4	1	浸润性	3	T3	6	1	N0	1	1	M0	1	2A期	3	1	2-3	2.5	40%	100	2	2-3	2.5	50%	125	2	2-3	2.5	0.9	225	2
D05		0.5-1	0.5	0.4	40	20	1	生存	0	102	女	2	80	2	Ⅱ级	1	1	3.5×3×2cm	3.5	3.5	1	表浅凹陷型	1	T1b	3	1	N0	1	1	M0	1	1A期	1	1	1	1	2%	2	1	1-2	1.5	3%	4.5	1	1-2	1.5	0.95	142.5	1
D07		1	1	0.8	80	80	1	死亡	1	4	男	1	72	2	Ⅱ级	1	1	15×13×11cm	15	15	2	溃疡型	2	T3	6	1	N2	4	2	M0	1	3A期	6	2	1	1	30%	30	1	2-3	2.5	30%	75	2	2-3	2.5	1	250	2
D09		0.5-1	0.5	0.95	95	47.5	1	生存	0	101	男	1	79	2	Ⅲ-Ⅳ级	4	2	10×10×8.2cm	10	10	2	溃疡浸润型	3	T3	6	1	N0	1	1	M0	1	2A期	3	1	1-2	1.5	8%	12	1	2-3	2.5	60%	150	2	2-3	2.5	0.95	237.5	2
D11		2-3	2	0.85	85	170	2	生存	0	101	女	2	63	2	Ⅱ级	1	1	3×2×1.5cm	3	3	1	隆起型	1	T3	6	1	N0	1	1	M0	1	2A期	3	1	1	1	40%	40	1	2	2	30%	60	2	2	2	0.95	190	1
D13		1-2	2	0.6	60	120	1	死亡	1	22	男	1	65	2	Ⅱ-Ⅲ级	2	1	1.2-2×1.5×1.5	2	2	1	溃疡型	2	T3	6	1	N1	3	1	M0	1	2B期	4	1	2-3	2.5	90%	225	2	1-2	1.5	6%	9	1	1-2	1.5	0.95	142.5	1
D15		1-2	2	0.9	90	180	2	死亡	1	12	女	2	68	2	Ⅲ级	3	1	7×6×1.5cm	7	7	1	溃疡型	2	T3	6	1	N3a	5	2	M0	1	3B期	7	2	2-3	2.5	85%	212.5	2	2	2	40%	80	2	2	2	0.98	196	2
D17		2-3	2	0.8	80	160	2	生存	0	101	男	1	78	2	Ⅱ级	1	1	3.5×3×2cm	3.5	3.5	1	隆起型	1	T3	6	1	N2	4	2	M0	1	3A期	6	2	3	3	85%	255	2	2-3	2.5	25%	62.5	2	2-3	2.5	0.95	237.5	2
E01		1-2	2	0.85	85	170	2	死亡	1	17	女	2	57	1	Ⅱ-Ⅲ级	2	1	7×7×4cm	7	7	1	溃疡型	2	T3	6	1	N3a	5	2	M1	2	4期	10	2	1	1	5%	5	1	2-3	2.5	30%	75	2	2-3	2.5	0.98	245	2
E03		1	1	0.7	70	70	1	死亡	1	23	男	1	45	1	Ⅱ级	1	1	4×3×1.5cm	4	4	1	溃疡型	2	T3	6	1	N2	4	2	M1	2	4期	10	2	2-3	2.5	15%	37.5	1	1-2	1.5	0.5%	0.75	1	1-2	1.5	0.96	144	1
E05		0.5-1	1	0.6	60	60	1	死亡	1	17	女	2	50	1	Ⅲ级	3	1	2.5×2×1cm	2.5	2.5	1	溃疡型	2	T3	6	1	N2	4	2	M0	1	3A期	6	2	2-3	2.5	60%	150	2	2	2	4%	8	1	2	2	0.2	40	1
E07		2	2	0.65	65	130	1	死亡	1	9	男	1	76	2	Ⅲ级	3	1	6×5×1.5cm	6	6	1	浸润溃疡型	3	T3	6	1	N2	4	2	M0	1	3A期	6	2	1	1	25%	25	1	2	2	25%	50	2	2	2	1	200	2
E09		1	1	0.75	75	75	1	死亡	1	65	男	1	65	2	Ⅲ级	3	1	4×3.5×1cm	4	4	1	浸润溃疡型	3	T2-3	5	1	N0	1	1	M0	1	2期	5	1	2-3	2.5	60%	150	2	2-3	2.5	3%	7.5	1	2-3	2.5	0.98	245	2
E11		2	2	0.85	85	170	2	死亡	1	17	男	1	71	2	Ⅱ-Ⅲ级	2	1	3.5×3×0.4cm	3.5	3.5	1	浸润性	3	T3	6	1	N2	4	2	M1	2	4期	10	2	0	0	0	0	1	2	2	4%	8	1	2	2	0.9	180	1
E13		1-2	2	0.85	85	170	2	死亡	1	85	女	2	75	2	Ⅲ级	3	1	3×2.5×1.7cm	3	3	1	浸润溃疡型	3	T3-4	7	2	N1	3	1	M0	1	2期	5	1	2	2	95%	190	2	2-3	2.5	80%	200	2	2-3	2.5	0.99	247.5	2
E15		0.5	0.5	0.4	40	20	1	死亡	1	3	男	1	32	1	Ⅲ-Ⅳ级	4	2	2.0×7×1.5cm	2.0	2	1	弥漫浸润型	3				N3a	5	2	M1	2	4期	10	2	1	1	1%	1	1	0	0	0	0	1	0	0	1	0	1
E17		2	2	0.7	70	140	1	生存	0	100	男	1	58	1	Ⅱ-Ⅲ级	2	1	8×7×6cm	8	8	1	菜花样	1	T3	6	1	N0	1	1	M0	1	2A期	3	1	1-2	1.5	3%	4.5	1	2	2	15%	30	1	2	2	0.95	190	1
F01		2-3	3	0.7	70	210	2	死亡	1	9	女	2	73	2	Ⅲ-Ⅳ级	4	2	14×10×7cm	14	14	2	浸润溃疡型	3	T3	6	1	N2	4	2	M0	1	3A期	6	2	2	2	60%	120	2	2	2	8%	16	1	2	2	1	200	2
F03		2	2	0.95	95	190	2	死亡	1	20	女	2	73	2	Ⅱ-Ⅲ级	2	1	4×3×2cm	4	4	1	溃疡性	2	T4a	8	2	N2	4	2	M0	1	3B期	7	2	1	1	1%	1	1	1	1	2%	2	1	1	1	0.9	90	1
F05		2	2	0.95	95	190	2	生存	0	100	女	2	58	1	Ⅱ级	1	1	4×2×1cm	4	4	1	浸润溃疡型	3	T3	6	1	N1	3	1	M0	1	2B期	4	1	2-3	2.5	70%	175	2	2-3	2.5	4%	10	1	2-3	2.5	0.98	245	2
F07		1-2	1	0.65	65	65	1	生存	0	100	男	1	63	2	Ⅲ级	3	1	5×4×1cm	5	5	1	胶样型	1	T3	6	1	N3a	5	2	M0	1	3B期	7	2	1	1	3%	3	1	2	2	2%	4	1	2	2	0.05	10	1
F11		1-2	2	0.6	60	120	1	死亡	1	20	女	2	54	1	Ⅲ级	3	1	7×4×1.5cm	7	7	1	弥漫浸润型	3	T3	6	1	N0	1	1	M0	1	2A期	3	1	1	1	2%	2	1	1	1	0.5%	0.5	1	1	1	1	100	1
F15		2	2	0.95	95	190	2	生存	0	100	男	1	62	2	Ⅱ级	1	1	4.5×2.5×0.3cm	4.5	4.5	1	浅表平坦型	1	T1b	3	1	N0	1	1	M0	1	1A期	1	1	1-2	1.5	30%	45	1	2-3	2.5	25%	62.5	2	2-3	2.5	0.9	225	2
F17		1-2	2	0.95	95	190	2	死亡	1	15	女	2	73	2	Ⅲ级	3	1	1-4×3×3cm	4	4	1	溃疡型	2	T3	6	1	N2	4	2	M0	1	3A期	6	2	1-2	1.5	6%	9	1	2-3	2.5	85%	212.5	2	2-3	2.5	0.98	245	2
G01		2-3	3	0.85	85	255	2	死亡	1	23	男	1	68	2	Ⅲ级	3	1	3.5×2×2cm	3.5	3.5	1	浸润溃疡型	3	T3	6	1	N2	4	2	M0	1	3A期	6	2	1	1	10%	10	1	2	2	10%	20	1	2	2	1	200	2
G03		2	2	0.95	95	190	2	死亡	1	22	男	1	52	1	Ⅲ级	3	1	15×10×10cm 2×2×1.5cm	15	15	2	溃疡型	2	T3	6	1	N3b	6	2	M0	1	3B期	7	2	2	2	70%	140	2	2-3	2.5	60%	150	2	2-3	2.5	0.9	225	2
G05		2-3	3	0.7	70	210	2	死亡	1	28	男	1	50	1	Ⅲ-Ⅳ级	4	2	6×6×5cm	6	6	1	溃疡型	2	T3	6	1	N3a	5	2	M0	1	3B期	7	2	2-3	2.5	80%	200	2	2	2	6%	12	1	2	2	0.9	180	1
G07		3	3	0.7	70	210	2	死亡	1	7	女	2	74	2	Ⅱ-Ⅲ级	2	1	5×3×1cm	5	5	1	浸润溃疡型	3	T3	6	1	N3a	5	2	M1	2	4期	10	2	1-2	1.5	30%	45	1	1	1	2%	2	1	1	1	0.98	98	1
G09		1-2	2	0.6	60	120	1	死亡	1	25	女	2	55	1	Ⅲ级	3	1	4×3×1cm	4	4	1	浸润溃疡型	3	T3	6	1	N1	3	1	M0	1	2B期	4	1	2-3	2.5	25%	62.5	2	2	2	2%	4	1	2	2	0.8	160	1
G11		3	3	0.6	60	180	2	死亡	1	3	女	2	67	2	Ⅲ级	3	1	10×8×2cm	10	10	2	弥漫浸润型	3	T4b	9	2	N3a	5	2	M0	1	3C期	8	2	2-3	2.5	20%	50	2	2	2	0.5%	1	1	2	2	1	200	2
G13		0.5	0.5	0.4	40	20	1	生存	0	100	男	1	53	1	Ⅲ级	3	1	5.5×4.5×3.5cm	5.5	5.5	1	浸润溃疡型	3	T3	6	1	N2	4	2	M0	1	3A期	6	2	2	2	10%	20	1	1	1	1%	1	1	1	1	0.3	30	1
G15		1	1	0.7	70	70	1	生存	0	100	男	1	65	2	Ⅱ级	1	1	直径0.5-1.2cm	1.2	1.2	1	浸润溃疡型	3	T3	6	1	N1	3	1	M0	1	2B期	4	1	2-3	2.5	80%	200	2	2	2	60%	120	2	2	2	1	200	2
G17		1	1	0.6	60	60	1	死亡	1	48	女	2	52	1	Ⅲ级	3	1	5×4×1cm	5	5	1	浸润溃疡型	3	T3	6	1	N3a	5	2	M0	1	3B期	7	2	1	1	3%	3	1	1-2	1.5	5%	7.5	1	1-2	1.5	0.8	120	1
H01		0.5-1	1	0.95	95	95	1	死亡	1	30	女	2	65	2	Ⅲ-Ⅳ级	4	2	7×6×2cm	7	7	1	溃疡型	2	T3	6	1	N3a	5	2	M0	1	3B期	7	2	1	1	5%	5	1	2	2	4%	8	1	2	2	0.9	180	1
H03		1-2	2	0.75	75	150	2	死亡	1	38	男	1	47	1	Ⅲ级	3	1	6×5×1.3cm	6	6	1	浸润溃疡型	3	T4a	8	2	N3a	5	2	？					2	2	60%	120	2	2-3	2.5	70%	175	2	2-3	2.5	1	250	2
H05		2	2	0.9	90	180	2	死亡	1	69	男	1	72	2	Ⅱ-Ⅲ级	2	1	4.5×3.5×1.2cm	4.5	4.5	1	浸润溃疡型	3	T4a	8	2	N1	3	1	M0	1	3A期	6	2	1	1	20%	20	1	2	2	30%	60	2	2	2	0.98	196	2
H07		2	2	0.7	70	140	1	生存	0	99	男	1	62	2	Ⅱ-Ⅲ级	2	1	3.5×2.5×0.5cm	3.5	3.5	1	溃疡型	2	T2-3	5	1	N1	3	1	M0	1	2期	5	1	3	3	90%	270	2	2	2	20%	40	2	2	2	0.98	196	2
H09		1-2	1	0.6	60	60	1	生存	0	99	男	1	66	2	Ⅲ级	3	1	6×5.5×0.3cm	6	6	1	浅表平坦型	1	T1b	3	1	N2	4	2	M0	1	2A期	3	1	1	1	8%	8	1	1	1	2%	2	1	1	1	0.6	60	1
H11		0.5-1	0.5	0.85	85	42.5	1	生存	0	99	女	2	67	2	Ⅱ-Ⅲ级	2	1	3.5×3×1cm	3.5	3.5	1	溃疡型	2	T3	6	1	N0	1	1	M0	1	2A期	3	1	3	3	90%	270	2	2	2	15%	30	1	2	2	0.95	190	1
H13		1-2	2	0.85	85	170	2	死亡	1	53	女	2	74	2	Ⅱ级	1	1	5×3×1cm	5	5	1	溃疡型	2	T3	6	1	N2	4	2	M0	1	3A期	6	2	1-2	1.5	30%	45	1	2-3	2.5	20%	50	2	2-3	2.5	1	250	2
H15		0.5	0.5	0.1	10	5	1	死亡	1	34	男	1	77	2	Ⅲ级	3	1	6×2.5×1.5cm	6	6	1	浸润性	3	T3	6	1	N1	3	1	M0	1	2B期	4	1	1-2	1.5	20%	30	1	1-2	1.5	1%	1.5	1	1-2	1.5	0.3	45	1
H17		0.5	0.5	0.2	20	10	1	死亡	1	60	女	2	57	1	Ⅲ-Ⅳ级	4	2	9×5×1cm	9	9	2	弥漫浸润型	3	T3	6	1	N0	1	1	M0	1	2A期	3	1	1	1	25%	25	1	2	2	25%	50	2	2	2	0	0	1
I01		2-3	3	0.6	60	180	2	死亡	1	69	女	2	67	2	Ⅲ-Ⅳ级	4	2	3.5×3×1cm	3.5	3.5	1	浸润溃疡型	3	T2-3	5	1	N0	1	1	M0	1	2期	5	1	1	1	3%	3	1	2	2	4%	8	1	2	2	1	200	2
I03		2	2	0.25	25	50	1	死亡	1	19	男	1	54	1	Ⅲ级	3	1	7×3.5×1.5cm	7	7	1	浸润溃疡型	3	T3	6	1	N0	1	1	M0	1	2A期	3	1	2	2	25%	50	2	2	2	30%	60	2	2	2	0.7	140	1
I05		2	2	0.85	85	170	2	死亡	1	11	男	1	62	2	Ⅲ级	3	1	5×5×1cm	5	5	1	溃疡型	2	T3	6	1	N3a	5	2	M0	1	3B期	7	2	1-2	1.5	60%	90	2	2-3	2.5	90%	225	2	2-3	2.5	1	250	2
I07		1-2	2	0.75	75	150	2	死亡	1	43	女	2	81	2	Ⅲ级	3	1	2.8×2.5×1cm	2.8	2.8	1	浸润溃疡型	3	T3	6	1	N0	1	1	M0	1	2A期	3	1	2	2	70%	140	2	2	2	60%	120	2	2	2	0.95	190	1
I09		0.5-1	1	0.7	70	70	1	死亡	1	3	女	2	81	2	Ⅲ级	3	1	5×3×1.2cm	5	5	1	浸润溃疡型	3	T4a	8	2	N1	3	1	M0	1	3A期	6	2	2-3	2.5	80%	200	2	2	2	20%	40	2	2	2	0.9	180	1
I13		2	2	0.6	60	120	1	死亡	1	17	男	1	62	2	Ⅲ级	3	1	5.5×3.5×1.5cm	5.5	5.5	1	溃疡型	2	T4a	8	2	N3b	6	2	M0	1	3C期	8	2	1	1	60%	60	2	2	2	4%	8	1	2	2	1	200	2
I15		1-2	2	0.85	85	170	2	死亡	1	47	女	2	77	2	Ⅱ-Ⅲ级	2	1	10×7.5×1cm	10	10	2	溃疡型	2	T3	6	1	N0	1	1	M0	1	2A期	3	1	2	2	30%	60	2	2-3	2.5	90%	225	2	2-3	2.5	0.98	245	2
I17		1	1	0.8	80	80	1	死亡	1	12	男	1	67	2	Ⅱ-Ⅲ级	2	1	15×8×1.5cm	15	15	2	浸润溃疡型	3	T3	6	1	N3a	5	2	M0	1	3B期	7	2	2	2	70%	140	2	2-3	2.5	80%	200	2	2-3	2.5	0.98	245	2
I18		1-2	2	0.9	90	180	2	死亡	1	10	男	1	79	2	Ⅲ级	3	1	7.5×4.5×1.5cm	7.5	7.5	1	溃疡型	2	T4a	8	2	N3a	5	2	M0	1	3C期	8	2	2	2	40%	80	2	2	2	60%	120	2	2	2	0.97	194	1
J01		1-2	2	0.7	70	140	1	死亡	1	20	男	1	53	1	Ⅲ级	3	1	6×6×3cm	6	6	1	浸润溃疡型	3	T3	6	1	N0	1	1	M0	1	2A期	3	1	1-2	1.5	3%	4.5	1	2	2	8%	16	1	2	2	0.98	196	2
J02		1	1	0.95	95	95	1	死亡	1	57	男	1	66	2	Ⅲ级	3	1	15×13×11cm	15	15	2	浸润溃疡型	3	T3-4	7	2	N2	4	2	M0	1	3期	9	2	3	3	80%	240	2	2	2	10%	20	1	2	2	0.96	192	1
J03		1-2	2	0.6	60	120	1	死亡	1	21	男	1	49	1	Ⅲ-Ⅳ级	4	2	20×13×1cm	20	20	2	弥漫浸润型	3	T3	6	1	N3b	6	2	M0	1	3B期	7	2	1-2	1.5	10%	15	1	1-2	1.5	2%	3	1	1-2	1.5	1	150	1
J04		1	1	0.95	95	95	1	死亡	1	4	男	1	73	2	Ⅲ级	3	1	14×10×7cm	14	14	2	溃疡型	2	T4a	8	2	N3b	6	2	M0	1	3C期	8	2	1-2	1.5	90%	135	2	1-2	1.5	20%	30	1	1-2	1.5	0.97	145.5	1
J05		1-2	2	0.9	90	180	2	死亡	1	4	男	1	70	2	Ⅱ-Ⅲ级	2	1	6×6×3cm	6	6	1	隆起型	1	T2	4	1	N0	1	1	M0	1	1B期	2	1	3	3	95%	285	2	2	2	15%	30	1	2	2	1	200	2
J06		0.5	0.5	0.05	5	2.5	1	死亡	1	36	男	1	72	2	Ⅲ级	3	1	5×2.5×1cm	5	5	1	溃疡型	2	T3	6	1	N0	1	1	M0	1	2A期	3	1	2	2	40%	80	2	1-2	1.5	10%	15	1	1-2	1.5	0.1	15	1
J07		1-2	1	0.6	60	60	1	生存	0	99	女	2	59	2	Ⅱ-Ⅲ级	2	1	3×2.1×0.4cm	3	3	1	表浅凹陷型	1	T1a	2	1	N1	3	1	M0	1	1B期	2	1	1	1	20%	20	1	1-2	1.5	5%	7.5	1	1-2	1.5	0.4	60	1
J08		0.5-1	0.5	0.6	60	30	1	生存	0	99	女	2	58	1	Ⅲ级	3	1	5×4×1cm	5	5	1			T3	6	1	N3a	5	2	M0	1	3B期	7	2	1-2	1.5	30%	45	1	2	2	4%	8	1	2	2	0.95	190	1
J09		1-2	1	0.6	60	60	1	生存	0	99	女	2	57	1	Ⅱ级	1	1	3×2×0.6cm	3	3	1	表浅凹陷型	1	T1b	3	1	N1	3	1	M0	1	1B期	2	1	3	3	60%	180	2	2-3	2.5	35%	87.5	2	2-3	2.5	0.9	225	2
J10		1-2	2	0.3	30	60	1	死亡	1	95	男	1	78	2	Ⅲ级	3	1					浸润溃疡型	3	T3	6	1	N3a	5	2	M0	1	3B期	7	2	1	1	1%	1	1	2	2	30%	60	2	2	2	0.85	170	1
J11		2-3	2	0.85	85	170	2	生存	0	99	男	1	76	2	Ⅲ级	3	1	7.5×7.5×2cm	7.5	7.5	1	胶样型	1	T3	6	1	N1	3	1	M0	1	2B期	4	1	0	0	0	0	1	2	2	50%	100	2	2	2	0.1	20	1
J12		1-2	1	0.6	60	60	1	生存	0	99	男	1	56	1	Ⅱ级	1	1					浸润溃疡型	3	T3	6	1	N2	4	2	M0	1	3A期	6	2	3	3	85%	255	2	2	2	40%	80	2	2	2	1	200	2
J13		2-3	2	0.6	60	120	1	生存	0	99	男	1	51	1	Ⅲ级	3	1	7×4×1cm	7	7	1	溃疡型	2	T3	6	1	N2	4	2	M0	1	3A期	6	2	3	3	90%	270	2	2	2	30%	60	2	2	2	0.98	196	2
J14		2-3	2	0.4	40	80	1	生存	0	99	男	1	52	1	Ⅲ级	3	1	3×3×1cm	3	3	1	溃疡型	2	T3	6	1	N2	4	2	M0	1	3A期	6	2	3	3	95%	285	2	2-3	2.5	60%	150	2	2-3	2.5	0.8	200	2
J15		2-3	2	0.7	70	140	1	生存	0	99	男	1	61	2	Ⅱ-Ⅲ级	2	1	5×4×1cm	5	5	1	溃疡型	2	T3	6	1	N2	4	2	M0	1	3A期	6	2	1	1	10%	10	1	2	2	40%	80	2	2	2	0.55	110	1
J16		2-3	3	0.45	45	135	1	死亡	1	99	男	1	72	2	Ⅱ-Ⅲ级	2	1	6×5.5×1.5cm,2.2×1.8×1cm	6	6	1	浸润溃疡型	3	T3-4	7	2	N3a	5	2	M0	1	3期	9	2	1	1	6%	6	1	2-3	2.5	60%	150	2	2-3	2.5	0.95	237.5	2
J17		1-2	1	0.65	65	65	1	生存	0	99	男	1	74	2	Ⅱ-Ⅲ级	2	1	4×2×1cm	4	4	1	浸润溃疡型	3	T4a	8	2	N0	1	1	M0	1	2B期	4	1	3	3	90%	270	2	2	2	25%	50	2	2	2	0.98	196	2
J18		1	1	0.9	90	90	1	生存	0	99	男	1	61	2	Ⅲ级	3	1	6.5×5.5×1cm	6.5	6.5	1	溃疡	2	T2	4	1	N3a	5	2	M0	1	3A期	6	2	1-2	1.5	20%	30	1	2	2	15%	30	1	2	2	0.4	80	1
[truncated: 15 more columns]

## Sheet: 癌和癌旁
位置	组织类型	浆强度	浆强度	阳性面积	浆阳性面积	浆乘积	浆乘积分组（≤140）	位置	组织类型	浆强度	浆强度	阳性面积	阳性面积	乘积	浆乘积分组（≤140）
A01	癌	1-2	2	0.8	80	160	2	A02	癌旁	1-2	1	0.6	60	60	1
A03	癌	1-2	2	0.9	90	180	2	A04	癌旁	0.5	0.5	0.15	15	7.5	1
A05	癌	1-2	2	0.8	80	160	2	A06	癌旁	1-2	1	0.45	45	45	1
A07	癌	1-2	2	0.55	55	110	1	A08	癌旁	1-2	1	0.6	60	60	1
A09	癌	2	2	0.9	90	180	2	A10	癌旁	1-2	1	0.8	80	80	1
A11	癌	1-2	2	0.95	95	190	2	A12	癌旁	2	2	0.4	40	80	1
A13	癌	1	1	0.7	70	70	1	A14	癌旁	1-2	1	0.45	45	45	1
A15	癌	1-2	2	0.95	95	190	2	A16	癌旁	1-2	1	0.4	40	40	1
A17	癌	2	2	0.95	95	190	2	A18	癌旁	2	2	0.7	70	140	1
B01	癌	1	1	0.65	65	65	1	B02	癌旁	0.5	0.5	0.05	5	2.5	1
B03	癌	2	2	0.9	90	180	2	B04	癌旁	1-2	1	0.35	35	35	1
B05	癌	0.5	0.5	0.1	10	5	1	B06	癌旁	0.5-1	0.5	0.6	60	30	1
B07	癌	1-2	2	0.95	95	190	2	B08	癌旁	2-3	2	0.25	25	50	1
B09	癌	2	2	0.7	70	140	1	B10	癌旁	1-2	1	0.3	30	30	1
B11	癌	2	2	0.7	70	140	1	B12	癌旁	1	1	0.45	45	45	1
B13	癌	2	2	0.7	70	140	1	B14	癌旁	0.5	0.5	0.15	15	7.5	1
B15	癌	1-2	1	0.6	60	60	1	B16	癌旁	2	2	0.55	55	110	1
B17	癌	1	1	0.9	90	90	1	B18	癌旁	1-2	1	0.45	45	45	1
C01	癌	1-2	2	0.55	55	110	1	C02	癌旁	2	2	0.35	35	70	1
C03	癌	1-2	2	0.8	80	160	2	C04	癌旁	2	2	0.2	20	40	1
C05	癌	1-2	2	0.7	70	140	1	C06	癌旁	2	2	0.45	45	90	1
C07	癌	1	1	0.9	90	90	1	C08	癌旁	2-3	2	0.6	60	120	1
C09	癌	2	2	0.85	85	170	2	C10	癌旁	0.5-1	0.5	0.35	35	17.5	1
C11	癌	2	2	0.9	90	180	2	C12	癌旁	0.5	0.5	0.05	5	2.5	1
C13	癌	2	2	0.8	80	160	2	C14	癌旁	1-2	1	0.4	40	40	1
C15	癌	1	1	0.45	45	45	1	C16	癌旁	0.5	0.5	0.2	20	10	1
C17	癌	1-2	1	0.85	85	85	1	C18	癌旁	1-2	1	0.6	60	60	1
D01	癌	1-2	2	0.95	95	190	2	D02	癌旁	0.5-1	0.5	0.25	25	12.5	1
D03	癌	1	1	0.45	45	45	1	D04	癌旁	0.5-1	0.5	0.35	35	17.5	1
D05	癌	0.5-1	0.5	0.4	40	20	1	D06	癌旁	0.5-1	0.5	0.2	20	10	1
D07	癌	1	1	0.8	80	80	1	D08	癌旁	2	2	0.2	20	40	1
D09	癌	0.5-1	0.5	0.95	95	47.5	1	D10	癌旁	1	1	0.35	35	35	1
D11	癌	2-3	2	0.85	85	170	2	D12	癌旁	0.5	0.5	0.05	5	2.5	1
D13	癌	1-2	2	0.6	60	120	1	D14	癌旁	1	1	0.3	30	30	1
D15	癌	1-2	2	0.9	90	180	2	D16	癌旁	0.5	0.5	0.1	10	5	1
D17	癌	2-3	2	0.8	80	160	2	D18	癌旁	1-3	2	0.6	60	120	1
E01	癌	1-2	2	0.85	85	170	2	E02	癌旁	1-2	1	0.45	45	45	1
E03	癌	1	1	0.7	70	70	1	E04	癌旁	0.5-1	0.5	0.4	40	20	1
E05	癌	0.5-1	1	0.6	60	60	1	E06	癌旁	0	0	0	0	0	1
E07	癌	2	2	0.65	65	130	1	E08	癌旁	1	1	0.3	30	30	1
E09	癌	1	1	0.75	75	75	1	E10	癌旁	1-2	1	0.4	40	40	1
E11	癌	2	2	0.85	85	170	2	E12	癌旁	1-2	1	0.05	5	5	1
E13	癌	1-2	2	0.85	85	170	2	E14	癌旁	1	1	0.55	55	55	1
E15	癌	0.5	0.5	0.4	40	20	1	E16	癌旁	1-2	1	0.45	45	45	1
E17	癌	2	2	0.7	70	140	1	E18	癌旁	0.5	0.5	0.15	15	7.5	1
F01	癌	2-3	3	0.7	70	210	2	F02	癌旁	0.5-1	0.5	0.6	60	30	1
F03	癌	2	2	0.95	95	190	2	F04	癌旁	1-2	1	0.55	55	55	1
F05	癌	2	2	0.95	95	190	2	F06	癌旁	0.5	0.5	0.2	20	10	1
F07	癌	1-2	1	0.65	65	65	1	F08	癌旁	1-2	1	0.3	30	30	1
F11	癌	1-2	2	0.6	60	120	1	F10	癌旁	1-2	1	0.3	30	30	1
F15	癌	2	2	0.95	95	190	2	F12	癌旁	2-3	2	0.2	20	40	1
F17	癌	1-2	2	0.95	95	190	2	F14	癌旁	2-3	2	0.1	10	20	1
G01	癌	2-3	3	0.85	85	255	2	F16	癌旁	1-2	1	0.7	70	70	1
G03	癌	2	2	0.95	95	190	2	F18	癌旁	0.5-1	0.5	0.4	40	20	1
G05	癌	2-3	3	0.7	70	210	2	G02	癌旁	2-3	2	0.25	25	50	1
G07	癌	3	3	0.7	70	210	2	G04	癌旁	0.5-1	0.5	0.35	35	17.5	1
G09	癌	1-2	2	0.6	60	120	1	G06	癌旁	0.5-1	0.5	0.1	10	5	1
G11	癌	3	3	0.6	60	180	2	G08	癌旁	0.5	0.5	0.3	30	15	1
G13	癌	0.5	0.5	0.4	40	20	1	G10	癌旁	0.5	0.5	0.2	20	10	1
G15	癌	1	1	0.7	70	70	1	G12	癌旁	1	1	0.45	45	45	1
G17	癌	1	1	0.6	60	60	1	G14	癌旁	1	1	0.6	60	60	1
H01	癌	0.5-1	1	0.95	95	95	1	G16	癌旁	1-2	1	0.25	25	25	1
H03	癌	1-2	2	0.75	75	150	2	G18	癌旁	1-2	1	0.35	35	35	1
H05	癌	2	2	0.9	90	180	2	H02	癌旁	1	1	0.3	30	30	1
H07	癌	2	2	0.7	70	140	1	H04	癌旁	2-3	2	0.3	30	60	1
H09	癌	1-2	1	0.6	60	60	1	H06	癌旁	1-2	1	0.45	45	45	1
H11	癌	0.5-1	0.5	0.85	85	42.5	1	H08	癌旁	1-2	1	0.45	45	45	1
H13	癌	1-2	2	0.85	85	170	2	H10	癌旁	0.5-1	0.5	0.4	40	20	1
H15	癌	0.5	0.5	0.1	10	5	1	H12	癌旁	2	2	0.7	70	140	1
H17	癌	0.5	0.5	0.2	20	10	1	H14	癌旁	2-3	2	0.2	20	40	1
I01	癌	2-3	3	0.6	60	180	2	H16	癌旁	1-2	1	0.25	25	25	1
I03	癌	2	2	0.25	25	50	1	H18	癌旁	1-2	1	0.45	45	45	1
I05	癌	2	2	0.85	85	170	2	I02	癌旁	1-2	1	0.6	60	60	1
I07	癌	1-2	2	0.75	75	150	2	I04	癌旁	0.5	0.5	0.1	10	5	1
I09	癌	0.5-1	1	0.7	70	70	1	I06	癌旁	1-2	1	0.35	35	35	1
I13	癌	2	2	0.6	60	120	1	I08	癌旁	2-3	2	0.45	45	90	1
I15	癌	1-2	2	0.85	85	170	2	I10	癌旁	1-2	1	0.35	35	35	1
I17	癌	1	1	0.8	80	80	1	I12	癌旁	0.5	0.5	0.2	20	10	1
I18	癌	1-2	2	0.9	90	180	2	I14	癌旁	——	——	——
J01	癌	1-2	2	0.7	70	140	1	I16	癌旁	2-3	2	0.25	25	50	1
J02	癌	1	1	0.95	95	95	1
J03	癌	1-2	2	0.6	60	120	1
J04	癌	1	1	0.95	95	95	1
J05	癌	1-2	2	0.9	90	180	2
J06	癌	0.5	0.5	0.05	5	2.5	1
J07	癌	1-2	1	0.6	60	60	1
J08	癌	0.5-1	0.5	0.6	60	30	1
J09	癌	1-2	1	0.6	60	60	1
J10	癌	1-2	2	0.3	30	60	1
J11	癌	2-3	2	0.85	85	170	2
J12	癌	1-2	1	0.6	60	60	1
J13	癌	2-3	2	0.6	60	120	1
J14	癌	2-3	2	0.4	40	80	1
J15	癌	2-3	2	0.7	70	140	1
J16	癌	2-3	3	0.45	45	135	1
J17	癌	1-2	1	0.65	65	65	1
J18	癌	1	1	0.9	90	90	1

## Sheet: SPSS分析数据
浆乘积分组（≤140）	生存状态	生存期	性别	年龄(≤58)	病理分级(II-III/IV)	肿瘤大小(≤8.5)	病理形态	T（T1-T3/T4）	N(N0-N1/N2-N3)	M(M0/M1)	TNM(I-II/III-IV)	p53(≤45)	ki67(≤30)	VEGFR(≤195)	CD133(≤190)	E-Cadherin浆(≤80)	E-Cadherin膜(≤100)
2	1	21	1	2	1	1	3	2	1	1	2	1	2	2	2	1	1
2	1	78	1	2	1	1	3	1		1	2	2	1	1	1	2	2
2	1	24	1	1	1	1	3	2	2	1		2	1	1	1	1	2
1	1	43	1	1	1	1	2	1	1	1	1	1	1	1	1	2	2
2	1	6	1	2	1	1	3	1	2	2	2	2	2	2	2	2	2
2	1	3	1	2	1	1	3	2	1	2	2	2	2	2	2	1	2
1	1	9	1	2	1	1	3	1	2	1	1	2	1	1	2	1	2
2	1	2	2	2	2	1		1	2	2	2	1	1	1	1	1	1
2	1	9	1	2	1	1	1	1	1	1	1	2	2	2	2	1	2
1	0	107	2	2	1	1	1	1	1	1	1	1	2	2	2	1	1
2	1	11	1	2	1	2		2	2	1	2	2	2	2	2	1	1
1	1	63	2	2	1	1		1	1	1	1	1	1	1	1	1	1
2	1	1	1	2	1	1	3	2	2	1	2	1	2	2	2	1	2
1	1	8	1	1	2	1	3	2	2	1	2	2	1	1	1	1	1
1	0	106	2	2	1	1	2	1	1	1	1	1	2	2	2	2	2
1	1	74	2	2	1	1	3	1	2	1	2	2	2	2	1	1	1
1	0	106	1	2	1	1	2	1	1	1	1	1	1	1	1	1	1
1	1	22	1	2	1	2	3	1	2	1	2	1	2	2	2	1	1
1	1	16	2	1	2	2	2	1	2	1	2	1	1	1	1	1	2
2	1	19	2	1	1	1	3	2	2	1	2	2	2	2	2	1	1
1	1	55	1	1	1	1	3	2	1	1	1	2	1	2	2	2	2
1	1	23	2	2	1	1	2	1	2	1	2	2	1	1	1	2	2
2	1	8	2		1	1	2	1	2	1	2	1	1	1	1	1	2
2	1	17	1	2	1	1	3	1	1	1	1	2	1	1	1	2	1
2	0	102	1	1	1	1	3	1	2	1	2	1	1	2	2	2	2
1	1	17	1	2	1	1	3	1	2	1	2	1	1	1	1	2	1
1	0	102	1	2	1	1	2	1	1	1	1	2	2	2	2	2	2
2	1	20	2	2	1	1	3	1	2	1	2	1	2	2	2	1	1
1	1	50	1	2	1	1	3	1	1	1	1	2	2	2	2	2	2
1	0	102	2	2	1	1	1	1	1	1	1	1	1	1	1	2	1
1	1	4	1	2	1	2	2	1	2	1	2	1	2	2	2	1	2
1	0	101	1	2	2	2	3	1	1	1	1	1	2	2	2	2	2
2	0	101	2	2	1	1	1	1	1	1	1	1	2	1	1	1	1
1	1	22	1	2	1	1	2	1	1	1	1	2	1	1	1	1	2
2	1	12	2	2	1	1	2	1	2	1	2	2	2	2	2	1	1
2	0	101	1	2	1	1	1	1	2	1	2	2	2	2	2	2	2
2	1	17	2	1	1	1	2	1	2	2	2	1	2	2	2	1	1
1	1	23	1	1	1	1	2	1	2	2	2	1	1	1	1	2	1
1	1	17	2	1	1	1	2	1	2	1	2	2	1	1	1	2	2
1	1	9	1	2	1	1	3	1	2	1	2	1	2	2	1	2	2
1	1	65	1	2	1	1	3	1	1	1	1	2	1	2	2	2	2
2	1	17	1	2	1	1	3	1	2	2	2	1	1	1	1	2	2
2	1	85	2	2	1	1	3	2	1	1	1	2	2	2	2	2	2
1	1	3	1	1	2	1	3		2	2	2	1	1	1	1	1	1
1	0	100	1	1	1	1	1	1	1	1	1	1	1	1	2	2	2
2	1	9	2	2	2	2	3	1	2	1	2	2	1	2	1	1	1
2	1	20	2	2	1	1	2	2	2	1	2	1	1	1	1	1	1
2	0	100	2	1	1	1	3	1	1	1	1	2	1	2	2	1	1
1	0	100	1	2	1	1	1	1	2	1	2	1	1	1	1	1	1
1	1	20	2	1	1	1	3	1	1	1	1	1	1	1	1	2	1
2	0	100	1	2	1	1	1	1	1	1	1	1	2	2	2	1	2
2	1	15	2	2	1	1	2	1	2	1	2	1	2	2	2	2	2
2	1	23	1	2	1	1	3	1	2	1	2	1	1	2	2	1	1
2	1	22	1	1	1	2	2	1	2	1	2	2	2	2	2	2	1
2	1	28	1	1	2	1	2	1	2	1	2	2	1	1	2	1	2
2	1	7	2	2	1	1	3	1	2	2	2	1	1	1	1	1	1
1	1	25	2	1	1	1	3	1	1	1	1	2	1	1	1	1	2
2	1	3	2	2	1	2	3	2	2	1	2	2	1	2	1	2	2
1	0	100	1	1	1	1	3	1	2	1	2	1	1	1	1	1	1
1	0	100	1	2	1	1	3	1	1	1	1	2	2	2	1	1	2
1	1	48	2	1	1	1	3	1	2	1	2	1	1	1	1	2	2
1	1	30	2	2	2	1	2	1	2	1	2	1	1	1	1	1	1
2	1	38	1	1	1	1	3	2	2			2	2	2	2	1	1
2	1	69	1	2	1	1	3	2	1	1	2	1	2	2	1	2	2
1	0	99	1	2	1	1	2	1	1	1	1	2	2	2	2	1	2
1	0	99	1	2	1	1	1	1	2	1	1	1	1	1	1	1	1
1	0	99	2	2	1	1	2	1	1	1	1	2	1	1	1	2	2
2	1	53	2	2	1	1	2	1	2	1	2	1	2	2	2	2	2
1	1	34	1	2	1	1	3	1	1	1	1	1	1	1	1	2	1
1	1	60	2	1	2	2	3	1	1	1	1	1	2	1	1	1	1
2	1	69	2	2	2	1	3	1	1	1	1	1	1	2	1	1	1
1	1	19	1	1	1	1	3	1	1	1	1	2	2	1	1	2	1
2	1	11	1	2	1	1	2	1	2	1	2	2	2	2	2	1	1
2	1	43	2	2	1	1	3	1	1	1	1	2	2	1	2	1	1
1	1	3	2	2	1	1	3	2	1	1	2	2	2	1	1	2	1
1	1	17	1	2	1	1	2	2	2	1	2	2	1	2	1	2	1
2	1	47	2	2	1	2	2	1	1	1	1	2	2	2	2	2	1
1	1	12	1	2	1	2	3	1	2	1	2	2	2	2	2	2	2
2	1	10	1	2	1	1	2	2	2	1	2	2	2	1	2	2	2
1	1	20	1	1	1	1	3	1	1	1	1	1	1	2	1	2	1
1	1	57	1	2	1	2	3	2	2	1	2	2	1	1	2	2	2
1	1	21	1	1	2	2	3	1	2	1	2	1	1	1	1	1	1
1	1	4	1	2	1	2	2	2	2	1	2	2	1	1	1	2	1
2	1	4	1	2	1	1	1	1	1	1	1	2	1	2	2	1	2
1	1	36	1	2	1	1	2	1	1	1	1	2	1	1	1	1	1
1	0	99	2	2	1	1	1	1	1	1	1	1	1	1	1	2	2
1	0	99	2	1	1	1		1	2	1	2	1	1	1	2	2	2
1	0	99	2	1	1	1	1	1	1	1	1	2	2	2	2	1	1
1	1	95	1	2	1		3	1	2	1	2	1	2	1	1	1	2
2	0	99	1	2	1	1	1	1	1	1	1	1	2	1	1	2	1
1	0	99	1	1	1		3	1	2	1	2	2	2	2	2	2	1
1	0	99	1	1	1	1	2	1	2	1	2	2	2	2	2	2	1
1	0	99	1	1	1	1	2	1	2	1	2	2	2	2	2	2	2
1	0	99	1	2	1	1	2	1	2	1	2	1	2	1	1	1	1
1	1	99	1	2	1	1	3	2	2	1	2	1	2	2	2	2	2
1	0	99	1	2	1	1	3	2	1	1	1	2	2	2	2	2	1
1	0	99	1	2	1	1	2	1	2	1	2	1	1	1	1	1	1

## Sheet: 统计分析
Kaplan-Meier（生存期 vs. 乘积分组）
胞浆
Cox 回归
胞浆
模型系数的 Omnibus 检验a
-2 对数似然	总体（得分）			从上一步进行更改			从上一块进行更改
	卡方	自由度	显著性	卡方	自由度	显著性	卡方	自由度	显著性
556.935	9.16878	1	0.00246179	8.59501	1	0.00337085	8.59501	1	0.00337085
a. 起始块号 1。方法 = 输入
方程中的变量
	B	SE	瓦尔德	自由度	显著性	Exp(B)	95.0% Exp(B) 的 CI
							下限	上限
浆乘积分组（≤140）	0.71966	0.242624	8.79806	1	0.00301551	2.05373	1.2765	3.3042
模型系数的 Omnibus 检验a
-2 对数似然	总体（得分）			从上一步进行更改			从上一块进行更改
	卡方	自由度	显著性	卡方	自由度	显著性	卡方	自由度	显著性
565.332	0.199346	1	0.655249	0.197477	1	0.656765	0.197477	1	0.656765
a. 起始块号 1。方法 = 输入
方程中的变量
	B	SE	瓦尔德	自由度	显著性	Exp(B)	95.0% Exp(B) 的 CI
							下限	上限
性别	0.110162	0.246856	0.199147	1	0.655411	1.11646	0.688206	1.8112
模型系数的 Omnibus 检验a
-2 对数似然	总体（得分）			从上一步进行更改			从上一块进行更改
	卡方	自由度	显著性	卡方	自由度	显著性	卡方	自由度	显著性
556.249	0.109082	1	0.741191	0.1103	1	0.739803	0.1103	1	0.739803
a. 起始块号 1。方法 = 输入
方程中的变量
	B	SE	瓦尔德	自由度	显著性	Exp(B)	95.0% Exp(B) 的 CI
							下限	上限
年龄(≤58)	0.0880693	0.26674	0.109012	1	0.741272	1.09206	0.647438	1.84203
模型系数的 Omnibus 检验a
-2 对数似然	总体（得分）			从上一步进行更改			从上一块进行更改
	卡方	自由度	显著性	卡方	自由度	显著性	卡方	自由度	显著性
562.606	3.50608	1	0.0611441	2.92401	1	0.0872708	2.92401	1	0.0872708
a. 起始块号 1。方法 = 输入
方程中的变量
	B	SE	瓦尔德	自由度	显著性	Exp(B)	95.0% Exp(B) 的 CI
							下限	上限
病理分级(II-III/IV)	0.632664	0.34351	3.39209	1	0.0655099	1.88262	0.96021	3.69112
模型系数的 Omnibus 检验a
-2 对数似然	总体（得分）			从上一步进行更改			从上一块进行更改
	卡方	自由度	显著性	卡方	自由度	显著性	卡方	自由度	显著性
548.825	6.29491	1	0.0121085	5.13479	1	0.023451	5.13479	1	0.023451
a. 起始块号 1。方法 = 输入
方程中的变量
	B	SE	瓦尔德	自由度	显著性	Exp(B)	95.0% Exp(B) 的 CI
							下限	上限
肿瘤大小(≤8.5)	0.764752	0.312146	6.0024	1	0.0142864	2.14846	1.16527	3.9612
模型系数的 Omnibus 检验a
-2 对数似然	总体（得分）			从上一步进行更改			从上一块进行更改
	卡方	自由度	显著性	卡方	自由度	显著性	卡方	自由度	显著性
522.357	12.0746	1	0.000511137	13.3847	1	0.000253689	13.3847	1	0.000253689
a. 起始块号 1。方法 = 输入
方程中的变量
	B	SE	瓦尔德	自由度	显著性	Exp(B)	95.0% Exp(B) 的 CI
							下限	上限
病理形态	0.657931	0.195555	11.3194	1	0.000767007	1.93079	1.31607	2.83265
模型系数的 Omnibus 检验a
-2 对数似然	总体（得分）			从上一步进行更改			从上一块进行更改
	卡方	自由度	显著性	卡方	自由度	显著性	卡方	自由度	显著性
548.752	9.06324	1	0.002608	7.56475	1	0.00595208	7.56475	1	0.00595208
a. 起始块号 1。方法 = 输入
方程中的变量
	B	SE	瓦尔德	自由度	显著性	Exp(B)	95.0% Exp(B) 的 CI
							下限	上限
T（T1-T3/T4）	0.797099	0.271732	8.60484	1	0.00335271	2.21909	1.3028	3.77985
模型系数的 Omnibus 检验a
-2 对数似然	总体（得分）			从上一步进行更改			从上一块进行更改
	卡方	自由度	显著性	卡方	自由度	显著性	卡方	自由度	显著性
547.462	8.88456	1	0.00287592	8.94019	1	0.00278963	8.94019	1	0.00278963
a. 起始块号 1。方法 = 输入
方程中的变量
	B	SE	瓦尔德	自由度	显著性	Exp(B)	95.0% Exp(B) 的 CI
							下限	上限
N(N0-N1/N2-N3)	0.7457	0.255731	8.5028	1	0.00354601	2.10792	1.27695	3.47962
模型系数的 Omnibus 检验a
-2 对数似然	总体（得分）			从上一步进行更改			从上一块进行更改
	卡方	自由度	显著性	卡方	自由度	显著性	卡方	自由度	显著性
543.04	24.3492	1	8.03609e-07	13.3589	1	0.000257197	13.3589	1	0.000257197
a. 起始块号 1。方法 = 输入
方程中的变量
	B	SE	瓦尔德	自由度	显著性	Exp(B)	95.0% Exp(B) 的 CI
							下限	上限
M(M0/M1)	1.74584	0.399253	19.1211	1	1.22684e-05	5.73072	2.62038	12.533
模型系数的 Omnibus 检验a
-2 对数似然	总体（得分）			从上一步进行更改			从上一块进行更改
	卡方	自由度	显著性	卡方	自由度	显著性	卡方	自由度	显著性
534.574	12.522	1	0.000402193	12.7156	1	0.000362618	12.7156	1	0.000362618
a. 起始块号 1。方法 = 输入
方程中的变量
	B	SE	瓦尔德	自由度	显著性	Exp(B)	95.0% Exp(B) 的 CI
							下限	上限
TNM(I-II/III-IV)	0.9087	0.265299	11.732	1	0.000614353	2.4811	1.4751	4.17317
模型系数的 Omnibus 检验a
-2 对数似然	总体（得分）			从上一步进行更改			从上一块进行更改
	卡方	自由度	显著性	卡方	自由度	显著性	卡方	自由度	显著性
449.716	42.1566	7	4.85111e-07	38.5999	7	2.32972e-06	38.5999	7	2.32972e-06
a. 起始块号 1。方法 = 输入
方程中的变量
	B	SE	瓦尔德	自由度	显著性	Exp(B)	95.0% Exp(B) 的 CI
							下限	上限
浆乘积分组（≤140）	0.637096	0.280802	5.14764	1	0.023278	1.89098	1.09061	3.27874
肿瘤大小(≤8.5)	0.68668	0.345687	3.94587	1	0.0469867	1.98711	1.00919	3.91265
病理形态	0.533502	0.219593	5.90247	1	0.0151197	1.70489	1.10861	2.62189
T（T1-T3/T4）	0.417026	0.337396	1.52773	1	0.216453	1.51744	0.783285	2.93971
N(N0-N1/N2-N3)	0.472398	0.594742	0.630898	1	0.427026	1.60384	0.499936	5.14523
M(M0/M1)	1.22039	0.48389	6.36068	1	0.0116677	3.38851	1.31256	8.74777
TNM(I-II/III-IV)	0.277834	0.615293	0.203895	1	0.651595	1.32027	0.395297	4.4096
相关性分析
胞浆
交叉表
计数
		浆乘积分组（≤140）		总计
		1	2
性别	1	39	22	61
	2	18	18	36
总计		57	40	97
卡方检验
	值	自由度	渐进显著性（双侧）	精确显著性（双侧）	精确显著性（单侧）
皮尔逊卡方	1.814a	1	0.178024
连续性修正b	1.28457	1	0.25705
似然比	1.8062	1	0.178965
费希尔精确检验				0.204511	0.128644
线性关联	1.79534	1	0.180277
有效个案数	97
a. 0 个单元格 (0.0%) 的期望计数小于 5。最小期望计数为 14.85。
b. 仅针对 2x2 表进行计算
对称测量
		值	渐近标准误差a	近似 Tb	渐进显著性
区间到区间	皮尔逊 R	0.136753	0.101623	1.34555	.182c
有序到有序	斯皮尔曼相关性	0.136753	0.101623	1.34555	.182c
有效个案数		97
a. 未假定原假设。
b. 在假定原假设的情况下使用渐近标准误差。
c. 基于正态近似值。
交叉表
计数
		浆乘积分组（≤140）		总计
		1	2
年龄(≤58)	1	21	8	29
	2	36	31	67
总计		57	39	96
卡方检验
	值	自由度	渐进显著性（双侧）	精确显著性（双侧）	精确显著性（单侧）
皮尔逊卡方	2.929a	1	0.0870185
连续性修正b	2.20536	1	0.137532
似然比	3.01881	1	0.0823039
费希尔精确检验				0.114166	0.0674595
线性关联	2.89817	1	0.0886799
有效个案数	96
a. 0 个单元格 (0.0%) 的期望计数小于 5。最小期望计数为 11.78。
b. 仅针对 2x2 表进行计算
对称测量
		值	渐近标准误差a	近似 Tb	渐进显著性
区间到区间	皮尔逊 R	0.174663	0.096328	1.71986	.089c
有序到有序	斯皮尔曼相关性	0.174663	0.096328	1.71986	.089c
有效个案数		96
a. 未假定原假设。
b. 在假定原假设的情况下使用渐近标准误差。
c. 基于正态近似值。
交叉表
计数
		浆乘积分组（≤140）		总计
		1	2
病理分级(II-III/IV)	1	50	36	86
	2	7	4	11
总计		57	40	97
卡方检验
	值	自由度	渐进显著性（双侧）	精确显著性（双侧）	精确显著性（单侧）
皮尔逊卡方	.122a	1	0.7273
连续性修正b	0.000550912	1	0.981274
似然比	0.123059	1	0.72574
费希尔精确检验				1	0.496812
线性关联	0.120352	1	0.728653
有效个案数	97
a. 1 个单元格 (25.0%) 的期望计数小于 5。最小期望计数为 4.54。
b. 仅针对 2x2 表进行计算
对称测量
		值	渐近标准误差a	近似 Tb	渐进显著性
区间到区间	皮尔逊 R	-0.0354071	0.0996012	-0.345322	.731c
有序到有序	斯皮尔曼相关性	-0.0354071	0.0996012	-0.345322	.731c
有效个案数		97
a. 未假定原假设。
b. 在假定原假设的情况下使用渐近标准误差。
c. 基于正态近似值。
交叉表
计数
		浆乘积分组（≤140）		总计
		1	2
肿瘤大小(≤8.5)	1.00	46	35	81
	2.00	9	5	14
总计		55	40	95
卡方检验
	值	自由度	渐进显著性（双侧）	精确显著性（双侧）	精确显著性（单侧）
皮尔逊卡方	.275a	1	0.599916
连续性修正b	0.0535489	1	0.816999
似然比	0.279029	1	0.597339
费希尔精确检验				0.771355	0.413099
线性关联	0.272226	1	0.601842
有效个案数	95
a. 0 个单元格 (0.0%) 的期望计数小于 5。最小期望计数为 5.89。
b. 仅针对 2x2 表进行计算
对称测量
		值	渐近标准误差a	近似 Tb	渐进显著性
区间到区间	皮尔逊 R	-0.0538147	0.10021	-0.519723	.604c
有序到有序	斯皮尔曼相关性	-0.0538147	0.10021	-0.519723	.604c
有效个案数		95
a. 未假定原假设。
b. 在假定原假设的情况下使用渐近标准误差。
c. 基于正态近似值。
交叉表
计数
		浆乘积分组（≤140）		总计
		1	2
病理形态	1	7	6	13
	2	20	11	31
	3	28	21	49
总计		55	38	93
卡方检验
	值	自由度	渐进显著性（双侧）
皮尔逊卡方	.602a	2	0.739919
似然比	0.606266	2	0.738501
线性关联	0.00717896	1	0.932477
有效个案数	93
a. 0 个单元格 (0.0%) 的期望计数小于 5。最小期望计数为 5.31。
对称测量
		值	渐近标准误差a	近似 Tb	渐进显著性
区间到区间	皮尔逊 R	0.00883358	0.104906	0.0842703	.933c
有序到有序	斯皮尔曼相关性	0.0216742	0.104608	0.206807	.837c
有效个案数		93
a. 未假定原假设。
b. 在假定原假设的情况下使用渐近标准误差。
c. 基于正态近似值。
交叉表
计数
		浆乘积分组（≤140）		总计
		1	2
T（T1-T3/T4）	1	48	28	76
	2	8	12	20
总计		56	40	96
卡方检验
	值	自由度	渐进显著性（双侧）	精确显著性（双侧）	精确显著性（单侧）
皮尔逊卡方	3.494a	1	0.0616089
连续性修正b	2.60571	1	0.106479
似然比	3.45192	1	0.0631783
费希尔精确检验				0.0768683	0.0539344
线性关联	3.45714	1	0.0629791
有效个案数	96
a. 0 个单元格 (0.0%) 的期望计数小于 5。最小期望计数为 8.33。
b. 仅针对 2x2 表进行计算
对称测量
		值	渐近标准误差a	近似 Tb	渐进显著性
区间到区间	皮尔逊 R	0.190764	0.101985	1.88413	.063c
有序到有序	斯皮尔曼相关性	0.190764	0.101985	1.88413	.063c
有效个案数		96
a. 未假定原假设。
b. 在假定原假设的情况下使用渐近标准误差。
c. 基于正态近似值。
交叉表
计数
		浆乘积分组（≤140）		总计
		1	2
N(N0-N1/N2-N3)	1	27	14	41
	2	30	25	55
总计		57	39	96
卡方检验
	值	自由度	渐进显著性（双侧）	精确显著性（双侧）	精确显著性（单侧）
皮尔逊卡方	1.245a	1	0.264457
连续性修正b	0.820589	1	0.365008
似然比	1.25407	1	0.262777
费希尔精确检验				0.29884	0.182669
线性关联	1.2323	1	0.266959
有效个案数	96
a. 0 个单元格 (0.0%) 的期望计数小于 5。最小期望计数为 16.66。
b. 仅针对 2x2 表进行计算
对称测量
		值	渐近标准误差a	近似 Tb	渐进显著性
区间到区间	皮尔逊 R	0.113893	0.100616	1.11147	.269c
有序到有序	斯皮尔曼相关性	0.113893	0.100616	1.11147	.269c
有效个案数		96
a. 未假定原假设。
b. 在假定原假设的情况下使用渐近标准误差。
c. 基于正态近似值。
交叉表
计数
		浆乘积分组（≤140）		总计
		1	2
M(M0/M1)	1	55	33	88
	2	2	6	8
总计		57	39	96
卡方检验
	值	自由度	渐进显著性（双侧）	精确显著性（双侧）	精确显著性（单侧）
皮尔逊卡方	4.275a	1	0.0386701
连续性修正b	2.86198	1	0.0906958
似然比	4.25671	1	0.0390956
费希尔精确检验				0.0588064	0.0463449
线性关联	4.23077	1	0.0396974
有效个案数	96
a. 2 个单元格 (50.0%) 的期望计数小于 5。最小期望计数为 3.25。
b. 仅针对 2x2 表进行计算
对称测量
		值	渐近标准误差a	近似 Tb	渐进显著性
区间到区间	皮尔逊 R	0.211032	0.0965702	2.09317	.039c
有序到有序	斯皮尔曼相关性	0.211032	0.0965702	2.09317	.039c
有效个案数		96
a. 未假定原假设。
b. 在假定原假设的情况下使用渐近标准误差。
c. 基于正态近似值。
交叉表
计数
		浆乘积分组（≤140）		总计
		1	2
TNM(I-II/III-IV)	1	28	11	39
	2	29	27	56
总计		57	38	95
卡方检验
	值	自由度	渐进显著性（双侧）	精确显著性（双侧）	精确显著性（单侧）
皮尔逊卡方	3.835a	1	0.0501903
连续性修正b	3.04668	1	0.0809022
似然比	3.91052	1	0.0479848
费希尔精确检验				0.0581615	0.0396354
线性关联	3.79472	1	0.0514145
有效个案数	95
a. 0 个单元格 (0.0%) 的期望计数小于 5。最小期望计数为 15.60。
b. 仅针对 2x2 表进行计算
对称测量
		值	渐近标准误差a	近似 Tb	渐进显著性
区间到区间	皮尔逊 R	0.200921	0.0984157	1.97795	.051c
有序到有序	斯皮尔曼相关性	0.200921	0.0984157	1.97795	.051c
有效个案数		95
a. 未假定原假设。
b. 在假定原假设的情况下使用渐近标准误差。
c. 基于正态近似值。
交叉表
计数
		浆乘积分组（≤140）		总计
		1	2
p53(≤45)	1.00	31	18	49
	2.00	26	22	48
总计		57	40	97
卡方检验
	值	自由度	渐进显著性（双侧）	精确显著性（双侧）	精确显著性（单侧）
皮尔逊卡方	.828a	1	0.362743
连续性修正b	0.495445	1	0.481508
似然比	0.829521	1	0.362411
费希尔精确检验				0.412901	0.240857
线性关联	0.819835	1	0.365228
有效个案数	97
a. 0 个单元格 (0.0%) 的期望计数小于 5。最小期望计数为 19.79。
b. 仅针对 2x2 表进行计算
对称测量
		值	渐近标准误差a	近似 Tb	渐进显著性
区间到区间	皮尔逊 R	0.0924119	0.101093	0.90459	.368c
有序到有序	斯皮尔曼相关性	0.0924119	0.101093	0.90459	.368c
有效个案数		97
a. 未假定原假设。
b. 在假定原假设的情况下使用渐近标准误差。
c. 基于正态近似值。
交叉表
计数
		浆乘积分组（≤140）		总计
		1	2
ki67(≤30)	1.00	34	16	50
	2.00	23	24	47
总计		57	40	97
卡方检验
	值	自由度	渐进显著性（双侧）	精确显著性（双侧）	精确显著性（单侧）
皮尔逊卡方	3.633a	1	0.0566276
连续性修正b	2.88937	1	0.089166
似然比	3.65423	1	0.0559271
费希尔精确检验				0.0659627	0.0443657
线性关联	3.59604	1	0.0579174
有效个案数	97
a. 0 个单元格 (0.0%) 的期望计数小于 5。最小期望计数为 19.38。
b. 仅针对 2x2 表进行计算
对称测量
		值	渐近标准误差a	近似 Tb	渐进显著性
区间到区间	皮尔逊 R	0.193543	0.0996497	1.92278	.058c
有序到有序	斯皮尔曼相关性	0.193543	0.0996497	1.92278	.058c
有效个案数		97
a. 未假定原假设。
b. 在假定原假设的情况下使用渐近标准误差。
c. 基于正态近似值。
交叉表
计数
		浆乘积分组（≤140）		总计
		1	2
VEGFR(≤195)	1.00	35	13	48
	2.00	22	27	49
总计		57	40	97
卡方检验
	值	自由度	渐进显著性（双侧）	精确显著性（双侧）	精确显著性（单侧）
皮尔逊卡方	7.855a	1	0.00506681
连续性修正b	6.74172	1	0.00941836
似然比	7.98615	1	0.00471366
费希尔精确检验				0.00718558	0.00450089
线性关联	7.77445	1	0.00529902
有效个案数	97
a. 0 个单元格 (0.0%) 的期望计数小于 5。最小期望计数为 19.79。
b. 仅针对 2x2 表进行计算
对称测量
		值	渐近标准误差a	近似 Tb	渐进显著性
区间到区间	皮尔逊 R	0.284577	0.0968109	2.89334	.005c
有序到有序	斯皮尔曼相关性	0.284577	0.0968109	2.89334	.005c
有效个案数		97
a. 未假定原假设。
b. 在假定原假设的情况下使用渐近标准误差。
c. 基于正态近似值。
交叉表
计数
		浆乘积分组（≤140）		总计
		1	2
CD133(≤190)	1.00	36	14	50
	2.00	21	26	47
总计		57	40	97
卡方检验
	值	自由度	渐进显著性（双侧）	精确显著性（双侧）	精确显著性（单侧）
皮尔逊卡方	7.462a	1	0.00630247
连续性修正b	6.37691	1	0.0115614
似然比	7.55749	1	0.00597613
费希尔精确检验				0.00769569	0.00559819
线性关联	7.3848	1	0.00657775
有效个案数	97
a. 0 个单元格 (0.0%) 的期望计数小于 5。最小期望计数为 19.38。
b. 仅针对 2x2 表进行计算
对称测量
		值	渐近标准误差a	近似 Tb	渐进显著性
区间到区间	皮尔逊 R	0.277354	0.0974884	2.81369	.006c
有序到有序	斯皮尔曼相关性	0.277354	0.0974884	2.81369	.006c
有效个案数		97
a. 未假定原假设。
b. 在假定原假设的情况下使用渐近标准误差。
c. 基于正态近似值。
交叉表
计数
		浆乘积分组（≤140）		总计
		1	2
E-Cadherin浆(≤80)	1.00	25	25	50
	2.00	32	15	47
总计		57	40	97
卡方检验
	值	自由度	渐进显著性（双侧）	精确显著性（双侧）	精确显著性（单侧）
皮尔逊卡方	3.270a	1	0.0705579
连续性修正b	2.56625	1	0.109166
似然比	3.29574	1	0.0694598
费希尔精确检验				0.0986235	0.0542578
线性关联	3.23628	1	0.0720239
有效个案数	97
a. 0 个单元格 (0.0%) 的期望计数小于 5。最小期望计数为 19.38。
b. 仅针对 2x2 表进行计算
对称测量
		值	渐近标准误差a	近似 Tb	渐进显著性
区间到区间	皮尔逊 R	-0.183606	0.0994248	-1.82052	.072c
有序到有序	斯皮尔曼相关性	-0.183606	0.0994248	-1.82052	.072c
有效个案数		97
a. 未假定原假设。
b. 在假定原假设的情况下使用渐近标准误差。
c. 基于正态近似值。
交叉表
计数
		浆乘积分组（≤140）		总计
		1	2
E-Cadherin膜(≤100)	1.00	30	21	51
	2.00	27	19	46
总计		57	40	97
卡方检验
	值	自由度	渐进显著性（双侧）	精确显著性（双侧）	精确显著性（单侧）
皮尔逊卡方	.000a	1	0.989807
连续性修正b	0	1	1
似然比	0.000163209	1	0.989807
费希尔精确检验				1	0.576503
线性关联	0.000161529	1	0.98986
有效个案数	97
a. 0 个单元格 (0.0%) 的期望计数小于 5。最小期望计数为 18.97。
b. 仅针对 2x2 表进行计算
对称测量
		值	渐近标准误差a	近似 Tb	渐进显著性
区间到区间	皮尔逊 R	0.00129715	0.101537	0.0126431	.990c
有序到有序	斯皮尔曼相关性	0.00129715	0.101537	0.0126431	.990c
有效个案数		97
a. 未假定原假设。
b. 在假定原假设的情况下使用渐近标准误差。
c. 基于正态近似值。
